# Supplementary material for: Differential Co-expression and Regulatory Network Analysis Uncover the Relapse Factor and Mechanism of T Cell Acute Leukemia
Source: Mol Ther Nucleic Acids. 2018 May 29;12:184–94. doi: 10.1016/j.omtn.2018.05.003 (PMC6023839; doi:10.1016/j.omtn.2018.05.003)
Supplement: Document S2. Tables S1–S4 [file mmc2.xls]

## Sheet: Table S1
all stable DEGs
Scan REF	logFC	AveExpr	t	P.Value	adj.P.Val	B	EntrezID	symbols	H_T10DR	H_T14DR	H_T13DR	H_T12DR	H_T11DR	H_T1DN	H_T5DN	H_T15DN	H_T7DN	H_T9DN	H_T16DN	H_T4DN	updown
209795_at	2.89422	7.98533	3.13914	0.0083368	91.2452	-2.40695	969	CD69	10.1394	9.46316	10.1208	8.07056	10.5742	4.34522	8.39491	3.65576	6.65278	7.04708	8.02549	9.33464	up
205000_at	2.87327	7.337	3.23875	0.00691612	154.245	-2.2383	8653	DDX3Y	9.21903	8.14617	8.94119	9.26829	9.49067	7.77692	4.03036	7.71591	7.95781	7.89032	3.97338	3.63391	up
206310_at	2.55465	7.84882	2.72269	0.0181973	687.245	-3.10837	6691	SPINK2	9.80332	9.52442	9.97379	11.1176	6.27598	5.42357	10.3269	5.74797	5.71901	6.73623	5.88023	7.65674	up
203544_s_at	2.29226	7.57304	5.04172	0.000269231	697.245	0.672369	8027	STAM	9.67868	8.59447	10.2237	7.66414	8.39	6.54175	8.07652	6.10577	6.27439	5.92874	6.5674	6.83096	up
221763_at	2.07282	6.86374	6.82865	1.63e-05	327.245	3.06086	221037	JMJD1C	7.82004	7.18112	8.41535	8.76208	8.1858	6.5512	5.17588	5.53124	5.98524	6.44009	5.79577	6.52102	up
222044_at	1.89413	7.19938	5.14961	0.00022443	496.245	0.832161	63935	PCIF1	9.13858	7.43648	8.93834	7.66516	8.34285	6.11172	6.29794	6.73911	5.40221	6.54325	6.27342	7.50344	up
220104_at	1.88553	6.09602	7.371	7.56e-06	806.245	3.67949	56829	ZC3HAV1	7.90027	7.01129	7.3424	6.73526	6.99036	5.1683	5.51148	5.23271	5.15482	4.4948	5.51717	6.09343	up
219778_at	1.83566	4.20242	2.65995	0.0204565	810.245	-3.21285	23414	ZFPM2	7.95815	4.37456	6.94318	3.49279	3.59744	3.26436	3.43177	3.33925	3.47924	3.74401	3.36764	3.43671	up
205081_at	1.8258	6.88158	3.28096	0.00639018	131.245	-2.16686	1396	CRIP1	8.44954	8.73623	8.85191	6.0327	7.66278	5.92378	6.02442	5.55343	5.31117	8.08951	6.50816	5.43534	up
204897_at	1.76408	8.32403	3.84338	0.00224731	556.245	-1.22247	5734	PTGER4	9.77531	10.446	9.21568	7.45051	9.87786	6.90828	8.00839	7.15593	7.82745	8.33774	6.87557	8.00962	up
219631_at	1.7039	5.49732	3.83075	0.00230008	371.245	-1.24342	29967	LRP12	6.26349	7.02714	6.91831	4.87612	7.37125	5.29736	5.23728	4.16168	5.8047	3.80316	4.35057	4.85678	up
218603_at	1.68782	7.89231	3.41893	0.00493663	265.245	-1.93361	51696	HECA	9.44236	8.30236	9.05755	8.49896	9.08314	7.15683	8.00235	4.6816	7.68259	7.51481	7.54052	7.74468	up
208622_s_at	1.63083	8.375	4.57264	0.000604983	200.245	-0.0445659	7430	EZR	9.78687	9.60699	9.52099	8.31296	9.40377	8.08765	8.33572	6.4246	6.9523	8.02671	8.10676	7.9347	up
208319_s_at	1.57932	8.36454	5.1581	0.000221253	585.245	0.844657	5935	RBM3	9.41695	9.31893	9.79809	8.93243	8.96265	7.02913	7.24239	8.46474	7.09812	7.31852	8.39054	8.40202	up
201850_at	1.54927	8.56044	2.76174	0.0169168	75.2452	-3.04312	822	CAPG	10.1546	9.91137	9.68158	8.40587	9.16752	8.29334	10.0628	6.99283	6.10692	7.55438	8.04935	8.34474	up
214581_x_at	1.52978	5.99329	6.33119	3.4e-05	739.245	2.45101	27242	TNFRSF21	6.81758	6.9283	6.92071	6.74647	7.01524	4.56046	5.58396	6.08221	5.56785	4.62484	5.35515	5.71665	up
217853_at	1.50519	5.23224	4.03073	0.00159537	741.245	-0.913571	64759	TNS3	7.05514	5.12996	6.07603	6.56905	5.72118	4.29704	4.77782	4.30002	4.08998	6.03782	4.38752	4.34535	up
220319_s_at	1.4978	6.97757	3.95979	0.00181562	437.245	-1.03008	29116	MYLIP	9.04005	6.86755	7.87321	7.72374	7.75191	6.18395	7.21196	7.10714	5.8267	6.70026	5.89722	5.54719	up
202747_s_at	1.49523	11.0748	2.63935	0.0212566	324.245	-3.24704	9452	ITM2A	12.5211	11.9098	12.1037	10.5375	12.6631	11.8704	11.2843	10.6359	9.63858	8.23165	10.7371	10.7649	up
211137_s_at	1.48525	6.57506	5.07541	0.000254311	39.2452	0.722481	27032	ATP2C1	7.7669	7.02184	8.48572	6.87397	7.05881	6.18236	5.74766	6.42045	5.58084	5.26481	6.24296	6.25433	up
209757_s_at	1.46389	5.63155	3.17196	0.00783904	434.245	-2.35139	4613	MYCN	7.38561	6.3752	7.76286	5.4108	5.49298	4.93067	6.52736	5.08806	4.79108	4.78014	4.56763	4.46627	up
201720_s_at	1.4386	9.67922	3.07728	0.00936306	361.245	-2.51164	7805	LAPTM5	10.5224	10.7856	11.2599	9.51522	10.5089	10.1444	9.72203	7.60047	8.41379	10.252	9.06652	8.35937	up
201560_at	1.40572	7.18681	2.53782	0.0256685	112.245	-3.41473	25932	CLIC4	8.36247	8.02774	8.86468	8.24723	6.53193	7.49338	6.28344	7.32365	6.02829	6.85802	4.45698	7.76386	up
209582_s_at	1.39846	5.62935	3.1559	0.00807871	87.2452	-2.37857	4345	CD200	6.44326	7.19797	6.61704	5.04237	6.92495	5.08013	6.41821	5.7968	4.98058	4.63288	4.41688	4.00111	up
214683_s_at	1.37524	7.99107	5.00309	0.000287474	113.245	0.614674	1195	CLK1	8.92475	8.00048	8.7489	8.7801	9.51226	7.18798	7.418	7.60045	7.02184	7.11373	7.15983	8.42455	up
214230_at	1.37412	7.13759	4.60337	0.000573227	92.2452	0.0034602	998	CDC42	8.13158	7.18585	8.17461	8.42586	7.77788	6.39267	6.42008	6.49109	6.18575	6.46114	6.12213	7.88241	up
206700_s_at	1.3639	7.24742	2.24322	0.0440751	342.245	-3.89054	8284	KDM5D	7.30702	8.38164	8.25084	8.17943	8.0962	7.96432	5.21663	7.76021	7.95759	7.6228	5.02222	5.21009	up
213134_x_at	1.35944	8.94566	4.88065	0.000354344	65.2452	0.430188	10950	BTG3	9.98527	9.02678	10.1404	9.64436	9.8965	8.70365	7.35446	8.44693	8.17866	8.25119	8.53471	9.18501	up
201015_s_at	1.34749	6.83232	2.83875	0.0146463	331.245	-2.91401	3728	JUP	7.69077	7.98115	8.02155	8.33971	6.0586	7.41502	7.20985	6.12412	5.71681	6.7756	5.58621	5.06844	up
214153_at	1.3238	7.59409	3.96177	0.00180909	191.245	-1.02683	60481	ELOVL5	8.82795	7.87938	8.60604	7.49646	9.02169	8.2082	6.94057	6.83817	7.19922	6.23908	7.12969	6.74258	up
213287_s_at	1.31895	7.51789	4.13979	0.00130901	357.245	-0.735571	3858	KRT10	9.45383	8.07909	8.08559	7.6194	8.19849	6.74649	6.82073	7.02342	7.01615	6.16452	7.10648	7.90053	up
201694_s_at	1.31259	6.18263	3.04785	0.00989473	184.245	-2.56141	1958	EGR1	6.48244	6.90122	6.95484	5.6453	8.75773	5.11047	5.1713	5.69063	5.49549	6.51573	5.82263	5.64375	up
210479_s_at	1.25691	4.95345	3.16285	0.00797403	612.245	-2.3668	6095	RORA	6.8832	4.0745	5.51581	5.88733	6.0724	4.73439	5.17822	4.13569	4.19737	4.75432	4.10059	3.90757	up
212689_s_at	1.25162	8.46035	5.15123	0.00022382	341.245	0.834548	55818	KDM3A	9.21333	8.63118	9.47114	9.11795	9.5187	8.10652	8.37056	7.84315	8.20393	6.86962	8.06039	8.1177	up
219094_at	1.24015	4.58273	5.22595	0.000197501	29.2452	0.944047	25852	ARMC8	5.70109	4.23142	5.68358	5.65946	5.25522	4.06992	3.77691	4.17536	3.76147	4.22238	4.07723	4.37872	up
216109_at	1.22115	6.55381	5.52788	0.000120085	395.245	1.37676	23389	MED13L	7.08157	7.45516	7.56751	7.11938	7.10711	6.87673	6.15264	5.97514	6.13399	5.28831	5.71385	6.17433	up
201021_s_at	1.22083	9.09634	3.60067	0.00351904	172.245	-1.62758	11034	DSTN	9.62931	9.95343	10.1515	9.69621	9.61203	8.60566	9.47437	9.32575	8.4462	7.03511	8.55964	8.66694	up
36711_at	1.19908	4.59772	3.14517	0.00824307	379.245	-2.39674	23764	MAFF	5.17468	5.3814	6.16069	4.31164	5.45752	4.87081	3.86913	3.27141	3.24135	5.11614	3.84027	4.47762	up
210407_at	1.18016	6.80228	5.00921	0.000284499	531.245	0.623832	5494	PPM1A	7.08039	7.15515	7.81559	7.51365	7.88874	6.79555	6.16005	6.24289	6.10508	6.60024	5.47663	6.7934	up
210791_s_at	1.17838	5.88566	5.38365	0.000152061	24.2452	1.17201	9743	ARHGAP32	6.83453	6.27584	7.15642	6.03751	6.56092	5.42625	6.03137	5.39431	5.12942	5.36055	5.57155	4.84923	up
221986_s_at	1.17225	5.91867	5.5517	0.000115526	349.245	1.41021	54800	KLHL24	6.87719	6.3567	6.98389	6.40736	6.38729	5.74565	6.2409	5.14328	5.11032	5.12524	5.4791	5.16716	up
203057_s_at	1.1661	7.58242	3.79157	0.00247208	537.245	-1.30852	7799	PRDM2	8.52434	7.71516	8.00777	9.43569	7.63027	7.32277	6.26056	7.49854	7.12797	6.93997	7.08993	7.43608	up
214157_at	1.15258	6.64872	2.56741	0.0242979	239.245	-3.36602	2778	GNAS	7.66478	6.4951	7.09182	8.42872	6.92488	5.23382	6.14005	7.91329	6.36814	5.91522	5.27277	6.33605	up
204435_at	1.14408	6.45232	4.20612	0.00116133	475.245	-0.628016	9818	NUP58	7.55749	6.68656	7.50795	6.99057	6.85593	5.31574	5.22618	6.53174	6.07098	5.74204	6.3191	6.62359	up
201938_at	1.14183	9.4714	3.37257	0.0053834	95.2452	-2.01193	8099	CDK2AP1	10.3539	10.4859	10.7894	9.6145	9.44374	9.28173	8.70636	10.276	9.00402	8.28786	8.98812	8.42543	up
212723_at	1.14024	6.93768	4.97065	0.000303793	328.245	0.566033	23210	JMJD6	7.89728	7.04848	8.01939	7.17179	7.87712	6.62044	6.61716	6.09724	5.75435	6.52682	6.81333	6.80868	up
220285_at	1.12911	8.11802	3.20008	0.0074363	0.270497	-2.30378	51104	ABHD17B	8.73521	8.49084	9.12816	8.96652	8.56262	7.93586	8.22651	7.61907	8.01184	5.83812	8.08039	7.82112	up
209806_at	1.1278	8.86595	4.67022	0.000509993	278.245	0.107443	85236	HIST1H2BK	9.43729	9.62986	9.89288	9.51794	9.14119	8.51627	8.7295	9.02341	8.25274	7.38668	8.20742	8.6562	up
202551_s_at	1.11949	4.47739	2.77011	0.0166541	130.245	-3.02912	51232	CRIM1	6.49919	5.17718	5.54414	4.2677	4.16392	4.16177	5.09897	4.06773	3.75357	4.13052	3.56644	3.29758	up
203313_s_at	1.11554	5.94511	3.77267	0.00255972	725.245	-1.33998	7050	TGIF1	7.2295	6.38945	6.54011	6.4993	6.32084	6.30855	5.66626	5.74168	4.61446	4.99599	4.92705	6.10808	up
214743_at	1.08635	8.25755	4.81576	0.000396202	142.245	0.331421	1523	CUX1	9.07966	8.5184	9.35829	8.94206	8.55789	7.85431	7.74158	8.15871	7.42004	7.06431	8.03315	8.36224	up
212666_at	1.08533	5.84529	4.68785	0.000494559	674.245	0.134752	57154	SMURF1	7.23983	5.73459	6.74045	6.78259	5.89456	5.61424	5.28705	5.16432	5.24959	5.52734	5.47349	5.43547	up
204512_at	1.07379	4.61085	4.08913	0.00143478	281.245	-0.818076	3096	HIVEP1	6.01638	5.44767	5.22772	4.16146	5.3329	4.30711	4.41124	4.09472	3.83781	3.95056	4.63521	3.90737	up
206036_s_at	1.07219	5.2134	7.73465	4.62e-06	590.245	4.06852	5966	REL	6.33796	5.8264	5.83552	5.58616	5.6082	4.85314	4.85926	4.47948	4.76615	4.88809	4.5554	4.96504	up
206752_s_at	1.07084	5.42161	3.24945	0.00677882	157.245	-2.22019	1677	DFFB	6.36996	6.32971	6.02509	4.97428	6.53228	5.02147	4.91604	5.32906	4.80746	3.87051	5.87624	5.00721	up
214814_at	1.07077	5.89843	4.69536	0.000488129	800.245	0.146377	91746	YTHDC1	6.25752	5.83622	6.56271	6.8694	7.08939	5.65753	5.55638	5.74219	5.4403	5.83312	4.99978	4.93665	up
203120_at	1.06895	6.68756	5.1052	0.000241843	746.245	0.766623	7159	TP53BP2	7.75096	6.98154	7.39297	7.41956	7.01055	6.51364	5.76898	6.17372	5.7049	6.86289	6.47788	6.19312	up
208579_x_at	1.06851	8.63188	4.35031	0.00089683	260.245	-0.396241	54145	H2BFS	9.00124	9.42172	9.68382	8.84765	9.32147	8.11481	8.71009	8.7365	7.99812	7.24011	8.07066	8.4364	up
209281_s_at	1.06721	6.82866	3.18878	0.00759545	38.2452	-2.3229	490	ATP2B1	7.32487	7.47373	7.7242	7.34418	7.38903	6.84445	5.92419	6.03793	5.94967	7.88445	6.54126	5.50596	up
208632_at	1.05521	7.5234	4.29514	0.000989768	602.245	-0.48459	9921	RNF10	8.84755	7.57183	8.32807	8.08383	7.86341	7.02479	6.87322	6.48862	7.06328	7.87596	6.95196	7.30826	up
200989_at	1.05261	9.21997	2.82369	0.0150652	271.245	-2.9393	3091	HIF1A	10.1172	9.50088	9.71757	10.1379	9.69652	8.8188	7.37805	8.67303	8.2176	10.191	8.93841	9.25282	up
206342_x_at	1.03918	7.14882	4.22386	0.00112484	302.245	-0.59935	3423	IDS	7.74919	7.25119	7.91641	7.93872	7.91955	6.96319	7.44609	5.90195	6.37432	7.18426	6.38815	6.75285	up
206190_at	1.02838	4.64429	3.07285	0.00944117	249.245	-2.51912	2840	GPR17	4.53994	6.05716	4.47275	4.82724	6.3238	4.2413	4.11215	3.94106	4.12298	4.01578	4.06459	5.01275	up
214623_at	1.02179	6.37102	5.15539	0.000222263	216.245	0.840663	26226	FBXW4P1	7.2657	6.22613	6.79391	7.53315	7.0164	5.99048	6.22466	6.12154	6.07612	5.67286	5.8747	5.65655	up
209020_at	1.01987	7.3354	3.65647	0.003173	489.245	-1.53403	51526	OSER1	8.69229	7.15757	8.0954	7.95982	7.74653	6.97696	6.56907	6.77519	6.29015	7.48026	6.65798	7.62353	up
210346_s_at	1.00389	7.34219	3.67574	0.00306178	114.245	-1.50178	57396	CLK4	7.90353	7.29099	7.96144	8.12915	8.35384	7.09829	8.00574	6.92219	6.27542	6.45207	6.67861	7.03501	up
214499_s_at	1.00323	7.67394	4.18882	0.00119811	56.2452	-0.656016	9774	BCLAF1	8.25462	8.02293	8.30411	8.32869	8.38541	7.40685	7.19358	8.06947	7.09123	6.24226	7.57989	7.20818	up
209258_s_at	1.00003	6.42747	3.12492	0.0085623	671.245	-2.43102	9126	SMC3	7.17677	7.05465	7.08068	7.08965	6.65238	6.35287	6.06807	6.99476	6.29233	4.82835	6.3571	5.18206	up
202814_s_at	0.996303	7.10966	2.61659	0.0221763	267.245	-3.28477	10614	HEXIM1	8.53519	7.68493	8.01873	6.00507	8.21026	6.46986	6.99655	5.83867	6.85078	6.65986	6.92871	7.11731	up
203414_at	0.988204	7.59507	3.24057	0.00689259	409.245	-2.23522	23531	MMD	8.29868	8.34419	9.07282	7.62704	7.51489	8.30932	6.84659	6.96273	7.06715	6.76634	7.14755	7.18358	up
209799_at	0.984868	5.4913	4.26271	0.00104902	541.245	-0.536726	5562	PRKAA1	6.80943	5.15248	6.36258	5.91023	6.0943	5.01453	5.0262	5.04656	5.11204	5.03203	4.80748	5.5277	up
222309_at	0.981724	4.34845	2.48532	0.0282869	71.2452	-3.50079	81688	C6orf62	6.31978	4.30439	5.36959	4.15752	4.45434	3.47488	3.64498	4.06322	3.64107	3.55327	4.00935	5.18903	up
203429_s_at	0.959955	6.94568	5.52999	0.000119674	709.245	1.37972	51430	SUCO	7.74338	6.9287	7.55458	8.04446	7.25714	6.35262	6.57599	6.31563	6.51172	6.54286	6.87444	6.64662	up
221821_s_at	0.954179	8.04602	3.77177	0.00256396	332.245	-1.34148	54934	KANSL2	9.07904	8.06098	8.71763	8.64868	8.5068	7.12288	7.54512	8.09539	7.67881	6.9404	7.71541	8.44112	up
222119_s_at	0.953981	6.62308	3.65453	0.00318444	215.245	-1.53728	80204	FBXO11	7.11772	6.92034	6.89138	7.6466	7.32182	6.43308	6.4744	6.23675	6.64565	5.05544	6.70734	6.02647	up
204929_s_at	0.943765	6.93317	2.987	0.0110918	783.245	-2.66425	10791	VAMP5	7.29075	7.26037	7.53647	7.55879	7.77213	7.17906	5.49372	7.04759	5.64961	6.25328	6.91149	7.2448	up
221704_s_at	0.919225	6.94532	2.51519	0.0267669	785.245	-3.45188	79720	VPS37B	8.20331	7.48927	7.97586	5.96769	7.77153	7.12494	7.0302	6.36266	6.28506	5.71623	6.93756	6.4795	up
207121_s_at	0.918575	9.07929	3.99766	0.0016944	387.245	-0.967816	5597	MAPK6	9.81863	8.90978	9.50807	9.72475	10.1144	8.82487	8.95929	8.93629	8.68778	7.85039	8.99549	8.62176	up
220469_at	0.909848	5.33528	5.25481	0.000188224	124.245	0.98609	11316	COPE	6.37288	5.44584	5.3911	6.19936	5.92093	5.17053	4.92183	5.19624	4.95577	4.88162	4.72953	4.83769	up
200632_s_at	0.909556	7.52477	4.12104	0.00135416	444.245	-0.766059	10397	NDRG1	8.00453	7.5898	8.0467	8.53127	8.10441	7.68475	7.31552	6.43053	7.19919	7.52901	7.15219	6.70928	up
204243_at	0.909071	6.49118	5.05833	0.000261764	599.245	0.697098	6018	RLF	7.23378	6.2588	7.26397	6.95912	7.3917	6.16872	5.78999	5.97244	6.29158	6.24602	6.04871	6.26936	up
218683_at	0.904286	7.01575	3.44752	0.00468006	552.245	-1.88536	58155	PTBP2	8.09232	7.42746	7.95317	7.09241	7.15087	6.77867	6.95849	6.96012	6.8426	5.55682	6.85585	6.52016	up
218192_at	0.898321	8.33028	3.7266	0.0027869	320.245	-1.41679	51447	IP6K2	9.3495	8.19773	8.76432	9.01967	8.9403	7.79149	8.49693	7.76322	8.18459	7.21806	7.77968	8.4579	up
204194_at	0.896894	6.54765	4.64948	0.000528793	48.2452	0.0752578	571	BACH1	7.22188	6.72339	7.26231	7.11344	7.03317	6.73347	6.31849	5.79201	5.5396	6.28206	6.51006	6.0419	up
200719_at	0.878266	8.30766	3.76483	0.00259698	649.245	-1.35304	6500	SKP1	9.83915	8.35921	8.83111	8.83243	8.23801	8.02334	7.94915	8.12239	7.73476	7.84984	7.68913	8.2234	up
221768_at	0.87534	8.41381	2.65261	0.0207382	645.245	-3.22504	6421	SFPQ	9.25246	7.66368	8.94132	9.52709	9.23755	7.93178	8.44128	7.62627	8.21398	7.36756	7.85394	8.90875	up
213593_s_at	0.872545	8.71682	2.78852	0.0160903	747.245	-2.99828	29896	TRA2A	9.46231	8.32474	9.25092	9.5066	9.58446	8.3608	7.86944	8.9109	7.56132	8.92425	7.79197	9.05413	up
220370_s_at	0.869908	5.4777	5.9563	6.06e-05	778.245	1.9636	57602	USP36	6.02258	6.27676	5.60988	6.17752	5.839	4.76003	5.37533	5.11808	5.21494	4.80595	5.33185	5.20051	up
204326_x_at	0.865578	7.6886	2.44461	0.0304936	426.245	-3.56719	4501	MT1X	8.83142	7.79232	8.50146	8.00409	7.83829	8.80987	7.13275	7.07029	6.44259	6.73398	7.56043	7.54565	up
207978_s_at	0.864224	5.38085	3.39262	0.00518538	469.245	-1.97805	8013	NR4A3	6.48785	5.62168	6.73686	5.16048	5.41801	4.92559	5.03097	5.03432	5.00805	5.47263	4.74797	4.92573	up
209300_s_at	0.855149	7.23376	3.42696	0.00486317	448.245	-1.92005	25977	NECAP1	8.52738	7.08005	7.83693	7.60401	7.61462	6.7974	6.77728	6.47518	6.60542	6.82756	6.91604	7.74325	up
202981_x_at	0.850907	7.98091	3.21774	0.00719396	647.245	-2.27387	6477	SIAH1	8.67059	7.7883	8.59917	8.79858	8.52973	8.05217	7.31546	8.13951	7.25288	6.71432	7.86221	8.04801	up
208066_s_at	0.846861	8.16119	2.7072	0.0187309	253.245	-3.1342	2959	GTF2B	8.77839	8.11622	8.55186	8.54239	9.28711	8.04508	8.32316	7.43049	7.75623	6.51211	8.41493	8.17634	up
213546_at	0.835601	8.46816	3.50999	0.00416548	161.245	-1.78005	222161	DKFZP586I1420	9.04495	8.23926	8.86063	9.67341	8.95972	8.24838	7.82218	8.77954	8.39419	7.84776	8.02962	7.71826	up
205809_s_at	0.824225	4.41892	3.41486	0.00497429	787.245	-1.94048	8976	WASL	5.12576	5.11318	5.37607	3.79483	5.08874	4.31155	3.91508	4.33305	4.24415	3.85471	4.17631	3.69358	up
200810_s_at	0.822073	9.83991	3.08221	0.00927691	107.245	-2.5033	1153	CIRBP	10.4233	10.054	10.6302	10.2127	10.277	9.84148	9.77368	9.72644	9.45841	8.1994	9.44207	10.0402	up
201072_s_at	0.814792	7.59661	4.99323	0.000292333	670.245	0.599914	6599	SMARCC1	7.68633	8.18683	8.30287	8.29863	7.88485	7.4577	7.21209	7.73492	7.20653	6.77136	7.29069	7.12651	up
222182_s_at	0.811572	7.16019	2.78765	0.0161164	117.245	-2.99973	4848	CNOT2	7.82115	7.0437	7.77193	7.67788	7.85339	6.84149	7.20677	6.60596	7.21673	5.47617	7.24699	7.16016	up
213923_at	0.808937	8.57561	3.88721	0.00207357	578.245	-1.14987	5912	RAP2B	8.97688	8.71419	9.79479	8.92664	8.82494	8.46884	8.50399	8.113	7.52778	8.3852	8.30024	8.37082	up
203659_s_at	0.806579	7.88623	4.76043	0.000435973	754.245	0.246664	10206	TRIM13	8.57898	7.77241	8.52207	8.65137	8.25885	7.58785	7.77154	7.69176	7.50839	7.0795	7.39531	7.81675	up
204568_at	0.80372	7.15163	2.91826	0.0126186	37.2452	-2.78022	22863	ATG14	8.59358	6.57979	7.79009	7.55275	7.58613	6.75255	6.93079	7.02336	6.41696	6.93241	6.44784	7.21333	up
215239_x_at	0.797314	5.97309	3.87254	0.00213014	818.245	-1.17415	10793	ZNF273	7.07051	6.20039	6.56502	6.27297	6.08209	5.87649	5.50093	5.66172	5.80334	4.90446	5.96365	5.77558	up
219409_at	0.791061	6.31222	4.6981	0.000485805	677.245	0.150615	79753	SNIP1	7.4719	6.38271	7.00537	6.55378	6.45462	5.8953	5.88221	5.95568	5.94321	6.01045	6.10062	6.09083	up
212721_at	0.784381	8.27381	3.77666	0.00254093	691.245	-1.33333	140890	SREK1	9.43108	8.13797	8.66543	8.82868	8.59367	7.88868	7.61361	8.10346	8.10303	7.50316	8.05323	8.36373	up
212131_at	0.779979	8.81007	3.18211	0.0076912	374.245	-2.33421	26065	LSM14A	9.2516	8.88466	9.43492	9.37535	9.37877	8.29212	8.09095	8.75026	8.63291	7.5339	9.09742	8.99801	up
209033_s_at	0.777679	9.45035	3.28367	0.00635784	178.245	-2.16228	1859	DYRK1A	9.97956	9.26706	10.0354	10.2398	9.99814	9.41839	9.39805	8.89583	9.43584	8.20051	9.52076	9.01487	up
215224_at	0.775073	6.02888	5.40737	0.000146242	678.245	1.20593	619505	SNORA21	6.64345	6.15951	6.67621	6.5379	6.38798	5.38816	5.5322	5.99659	5.44446	5.90304	6.0301	5.64699	up
209065_at	0.77233	6.58715	4.37196	0.000862865	776.245	-0.361675	7381	UQCRB	6.69478	7.0255	7.14481	6.81595	7.50734	6.32035	6.64191	6.31561	6.06836	5.66795	6.39021	6.45304	up
218528_s_at	0.762646	7.36458	3.21188	0.00727356	608.245	-2.28381	152006	RNF38	8.17785	7.19844	7.80187	7.77922	8.08992	7.26144	7.73966	6.59071	7.15195	6.41863	6.79728	7.36803	up
220046_s_at	0.76008	10.1539	3.05187	0.00982051	83.2452	-2.55462	57018	CCNL1	10.5443	9.867	10.5575	10.7158	11.3019	9.83331	10.2742	9.7899	10.0755	9.598	9.06752	10.2222	up
207492_at	0.756658	6.97498	2.83473	0.014757	457.245	-2.92076	55768	NGLY1	7.66359	6.48654	7.76674	7.53902	7.62594	6.5902	6.431	7.08931	6.39659	6.21706	6.37818	7.51563	up
218733_at	0.753439	7.26642	3.1297	0.00848585	422.245	-2.42293	55167	MSL2	7.29157	7.70599	8.35146	7.64467	7.53593	7.06761	7.12068	7.14982	7.06984	5.89075	7.17512	7.19356	up
212040_at	0.746773	7.25619	2.68855	0.0193946	726.245	-3.16529	10618	TGOLN2	8.42668	7.55063	7.85269	7.31804	7.31101	6.57215	7.12566	6.97442	7.0515	5.99789	7.14489	7.74876	up
202324_s_at	0.739615	6.67344	2.43618	0.0309713	0.414993	-3.58092	64746	ACBD3	7.09759	6.29147	6.99631	7.88413	7.25491	6.44683	6.70569	6.34894	6.4076	5.33056	7.16089	6.15636	up
217741_s_at	0.736413	8.8051	2.93193	0.0122991	808.245	-2.75718	7763	ZFAND5	9.49855	8.74041	9.21551	9.05317	9.66573	8.2221	8.65031	8.40458	7.61639	9.31712	8.68922	8.58811	up
32069_at	0.734135	6.04848	4.68955	0.000493091	438.245	0.137392	9683	N4BP1	6.186	6.20002	6.73667	6.65901	6.60192	6.07395	5.8987	5.66688	5.56724	5.23042	5.92755	5.83337	up
212202_s_at	0.731715	6.76358	3.3932	0.00517969	736.245	-1.97706	25963	TMEM87A	7.7717	6.45039	7.16813	7.25339	7.30845	6.58922	6.80238	6.41239	6.46016	5.81831	6.3816	6.74684	up
203010_at	0.728124	8.18166	2.79764	0.0158181	698.245	-2.983	6776	STAT5A	8.98266	8.31432	8.80331	8.37327	8.55842	7.80963	8.67932	8.23434	7.86758	6.78555	7.81262	7.95887	up
204190_at	0.724609	7.18497	4.38339	0.000845482	779.245	-0.343461	10208	USPL1	7.91341	6.97166	7.52965	7.75777	7.86578	6.53706	6.98535	6.78519	6.91744	7.11923	6.74323	7.09382	up
217938_s_at	0.72282	8.48565	4.91783	0.00033247	336.245	0.486466	56888	KCMF1	9.18853	8.42911	9.07057	8.97879	8.86948	8.04445	8.32095	8.16706	7.83959	8.04131	8.45547	8.42249	up
215948_x_at	0.714665	6.30479	5.11093	0.00023952	813.245	0.775095	9205	ZMYM5	6.6868	6.51141	7.20677	6.45846	6.74498	6.14739	6.08323	5.98358	5.79471	5.69326	6.17928	6.16767	up
219470_x_at	0.713014	5.75447	2.77314	0.0165598	82.2452	-3.02404	54619	CCNJ	6.07392	5.95564	5.85252	7.27294	5.69694	5.45544	5.48684	5.68071	5.30857	4.95073	5.31731	6.00207	up
201918_at	0.709877	9.20918	2.6502	0.0208313	653.245	-3.22904	55186	SLC25A36	9.78372	8.92795	9.67771	10.004	9.72299	9.54079	9.00049	9.26887	9.16755	7.85916	8.64255	8.91437	up
220197_at	0.704324	4.65715	2.54248	0.0254479	41.2452	-3.40707	50617	ATP6V0A4	4.72963	5.3402	6.26219	4.41324	4.59476	4.23885	4.22892	4.27383	4.2837	4.91134	4.31691	4.29221	up
202081_at	0.702208	9.90873	2.75868	0.0170138	303.245	-3.04824	9592	IER2	10.1549	10.5241	10.4263	9.3809	11.1056	9.86552	9.37132	9.59738	9.01251	9.82739	9.79098	9.84792	up
209308_s_at	0.697944	7.48575	3.82763	0.00231332	60.2452	-1.2486	663	BNIP2	7.83851	7.80495	8.20021	7.94392	7.67686	7.36452	7.28221	6.90635	7.30632	6.49169	7.71939	7.29413	up
215322_at	0.697381	6.83488	3.25013	0.00677023	369.245	-2.21905	91694	LONRF1	7.11859	6.92485	7.42746	6.88291	7.85462	6.38832	6.45498	6.43735	6.23624	7.37404	6.57763	6.34155	up
201992_s_at	0.691799	7.10864	3.87581	0.0021174	345.245	-1.16874	3799	KIF5B	7.49066	7.23681	7.56807	7.70399	7.56144	7.04235	7.08288	6.73584	6.51327	6.2315	7.39097	6.74596	up
218360_at	0.689686	6.40981	3.23331	0.00698707	568.245	-2.24752	57403	RAB22A	7.43483	6.70093	6.82832	6.38747	6.70907	6.62702	6.42304	5.55142	6.0535	5.77598	6.43761	5.98848	up
202646_s_at	0.689023	9.17782	4.66841	0.000511602	134.245	0.104643	7812	CSDE1	9.32853	9.52547	9.81119	9.86554	9.36804	9.11838	9.25685	8.88283	8.99251	8.48072	8.80862	8.69519	up
218669_at	0.685155	6.9546	2.71329	0.0185194	579.245	-3.12405	57826	RAP2C	8.02454	7.18123	7.42858	6.76008	7.37694	6.44045	6.68794	7.10586	6.14137	6.05559	7.08393	7.1687	up
204715_at	0.678833	5.26632	3.31575	0.00598715	493.245	-2.108	24145	PANX1	5.84818	5.647	5.87625	5.74204	5.19807	4.83485	5.43138	5.205	4.5831	4.30638	5.38054	5.14309	up
218600_at	0.670093	7.23002	2.78814	0.0161016	366.245	-2.99891	80774	LIMD2	7.52837	8.37223	7.51103	6.91333	7.7796	6.74628	7.64457	6.82191	6.46032	7.15673	6.97121	6.85471	up
219439_at	0.668549	5.49478	3.96683	0.00179243	70.2452	-1.01849	56913	C1GALT1	6.22493	5.6592	6.1614	5.70277	5.67551	5.65184	5.28521	5.04171	5.23228	5.0678	5.50825	4.72642	up
208987_s_at	0.668013	9.13981	3.54331	0.00391495	340.245	-1.72397	22992	KDM2A	9.55286	9.39162	9.43519	9.3055	9.96226	9.27643	9.22233	8.89051	9.04185	8.15797	8.64406	8.79714	up
203467_at	0.661001	6.08691	4.39618	0.000826459	521.245	-0.323099	5372	PMM1	6.71869	6.55722	6.49312	5.95595	6.63748	5.56803	5.80079	6.04275	5.78145	5.55906	5.74211	6.18623	up
209153_s_at	0.659366	8.46903	2.37002	0.0349749	719.245	-3.68802	6929	TCF3	8.66556	9.06743	9.27505	8.62814	8.63213	8.42647	8.5903	8.47363	8.23988	6.81563	8.35361	8.46056	up
201044_x_at	0.650859	6.51652	2.20565	0.0471781	173.245	-3.94978	1843	DUSP1	6.7186	6.56938	6.61376	6.36967	8.20953	6.34309	6.28253	6.08959	5.80035	6.95535	6.17497	6.07142	up
212859_x_at	0.648448	8.00038	2.78398	0.0162276	423.245	-3.00589	4493	MT1E	8.64121	8.00935	8.63529	8.2975	8.30985	8.84166	7.50876	7.49817	7.55339	7.81009	7.48096	7.41832	up
202735_at	0.639803	7.73448	3.73193	0.00275957	181.245	-1.40788	10682	EBP	8.11265	8.49084	8.25393	7.63482	8.04623	7.28552	7.23507	7.77396	7.51631	7.01125	7.66993	7.78319	up
202518_at	0.637894	7.42395	2.84512	0.0144726	55.2452	-2.90331	9275	BCL7B	8.7844	7.59107	7.46669	7.36324	7.77487	7.0108	7.27881	7.17564	6.92752	6.9612	7.11575	7.6374	up
213649_at	0.635718	10.2694	3.44633	0.00469046	694.245	-1.88736	6432	SRSF7	10.8616	10.6158	10.9725	10.0356	10.7159	9.69919	9.67204	10.3042	10.0787	9.7327	10.1214	10.4238	up
218013_x_at	0.633276	6.59144	2.95195	0.0118458	150.245	-2.72341	51164	DCTN4	7.67422	6.3633	7.09663	6.84317	6.82695	6.31497	6.45194	6.32817	6.6433	5.70296	6.62857	6.22313	up
206461_x_at	0.625021	8.62148	2.81828	0.0152186	425.245	-2.94838	4496	MT1H	9.26832	8.63241	9.11432	8.94806	8.96727	9.39719	8.15042	8.16645	7.96949	8.04966	8.34902	8.44516	up
204214_s_at	0.61872	8.73595	2.47884	0.0286278	569.245	-3.51139	10981	RAB32	10.0605	9.13631	9.19815	8.22896	8.86046	8.60559	8.23034	8.38504	8.31359	8.36822	8.48571	8.95855	up
209166_s_at	0.617648	7.11285	2.73459	0.0177971	383.245	-3.0885	4125	MAN2B1	7.2274	7.42971	7.00834	8.2176	7.48267	6.74068	6.93318	6.58804	6.40419	7.60578	6.93531	6.7813	up
202968_s_at	0.615116	7.40997	2.51491	0.0267809	179.245	-3.45235	8445	DYRK2	7.7382	7.57237	7.37331	7.94921	8.21084	6.69957	7.33224	7.21383	6.97561	6.5502	7.17317	8.13106	up
202074_s_at	0.613258	6.87025	2.3473	0.0364609	482.245	-3.72458	10133	OPTN	7.34303	7.20098	7.0681	7.58209	6.94572	6.68908	5.7895	6.23453	6.46699	7.69973	6.82466	6.59858	up
213579_s_at	0.610339	5.4401	5.15103	0.000223895	194.245	0.834256	2033	EP300	5.8135	5.49417	6.20018	5.78816	5.68465	5.01831	5.42588	5.19536	5.25207	5.22794	5.06876	5.11224	up
208115_x_at	0.610249	5.41533	4.14102	0.00130609	183.245	-0.733561	26098	EDRF1	6.04848	5.4645	6.23392	5.62952	5.48013	4.9381	5.34406	5.17163	5.09751	4.97954	5.34969	5.24688	up
221230_s_at	0.608204	7.74411	2.2065	0.0471053	26.2452	-3.94844	51742	ARID4B	7.92288	8.02549	8.17384	8.28252	8.08977	7.58477	8.36008	7.18025	7.60449	6.2596	7.8284	7.61728	up
212862_at	0.604122	6.72109	2.95939	0.0116815	97.2452	-2.71085	8760	CDS2	7.44931	7.04335	7.14835	6.55347	7.17301	6.43881	6.95291	6.06695	5.98422	6.37475	6.45268	7.01531	up
201736_s_at	0.603708	9.0851	2.91838	0.0126156	0.31851	-2.78001	10299	2017-03-06	9.8709	8.59884	9.61908	9.76335	9.33416	8.95501	8.89313	8.76373	9.09702	8.35138	8.75381	9.02085	up
206919_at	0.599882	3.88458	4.58627	0.000590674	190.245	-0.0232413	2005	ELK4	4.23232	3.87951	4.53891	4.35739	4.16443	3.60148	3.52305	3.67652	3.34719	3.72844	3.56062	4.00509	up
201553_s_at	0.598828	10.0106	5.2805	0.000180351	358.245	1.02339	3916	LAMP1	10.3667	10.2209	10.7764	10.1299	10.3059	9.75357	9.9478	9.81359	9.656	9.76315	9.57341	9.82031	up
203391_at	0.598405	7.68484	2.33161	0.0375226	220.245	-3.74977	2286	FKBP2	7.82091	7.88991	8.12618	8.18509	8.14747	7.48726	8.20638	7.56352	7.53612	7.35056	6.23622	7.66848	up
202495_at	0.597056	7.43189	3.59704	0.00354285	717.245	-1.63368	6903	TBCC	8.2903	7.5661	7.56716	7.92414	7.55315	7.38913	7.20284	7.33586	6.62341	7.13944	7.16984	7.42129	up
218929_at	0.592428	7.21402	2.47986	0.0285737	96.2452	-3.50972	55602	CDKN2AIP	7.71336	7.71731	8.05068	6.74523	7.57144	6.61958	7.11581	7.16527	6.86308	6.32068	7.53308	7.15273	up
212082_s_at	0.591854	10.8633	3.18497	0.00764994	436.245	-2.32935	4637	MYL6	11.3381	11.347	11.3742	10.7398	11.2438	10.6821	11.003	10.1362	10.0486	10.8295	10.7847	10.8329	up
201751_at	0.589261	8.25434	2.80716	0.0155386	329.245	-2.96703	9929	JOSD1	8.90222	8.4941	9.05868	8.30852	8.22685	8.2233	8.05791	7.68414	8.07574	7.36303	8.06821	8.58935	up
209661_at	0.581821	7.20668	3.06486	0.00958385	346.245	-2.53264	3801	KIFC3	7.14598	7.66053	8.25347	7.50647	7.16391	7.08461	6.96546	6.89786	7.00059	7.39595	6.67939	6.72592	up
57715_at	-0.580081	6.46309	-3.69225	0.00296961	74.2452	-1.47416	51063	CALHM2	6.07432	6.48905	5.97791	6.13029	5.952	6.7878	7.10851	6.46771	6.38353	6.69196	6.40094	7.0931	down
218607_s_at	-0.580475	7.33571	-2.9149	0.0126982	633.245	-2.78588	55153	SDAD1	7.12723	7.29487	6.91958	6.86774	6.77608	7.7838	7.88153	7.75956	7.84222	6.65002	7.46489	7.661	down
218689_at	-0.580929	5.46199	-2.30408	0.0394567	209.245	-3.79382	2188	FANCF	4.70892	5.40998	5.11807	5.03167	5.34693	6.55512	6.00025	5.59698	5.66865	4.70538	5.79268	5.60923	down
213018_at	-0.586432	5.0778	-4.04238	0.0015619	229.245	-0.894481	57798	GATAD1	4.60413	4.69095	4.59363	5.06568	4.72416	5.50502	5.38751	5.0786	5.20659	4.96571	5.29699	5.81458	down
220346_at	-0.59029	3.92499	-2.80118	0.0157136	427.245	-2.97706	441024	MTHFD2L	3.55241	3.63732	3.54573	3.41296	3.75484	4.10164	3.98253	4.10067	4.18234	3.47746	5.1033	4.24867	down
203763_at	-0.591785	4.53113	-3.65166	0.00320145	177.245	-1.54209	51626	DYNC2LI1	3.90267	4.34801	3.9934	4.3395	4.34605	4.77108	5.14663	4.86939	4.82356	4.11879	4.97884	4.7357	down
221744_at	-0.597827	5.70143	-3.7872	0.00249205	149.245	-1.31579	10238	DCAF7	5.14433	5.79183	5.24626	5.26759	5.31348	5.79466	6.08802	5.74573	5.94771	5.50481	6.25526	6.31748	down
219353_at	-0.599042	4.01896	-3.50653	0.00419244	458.245	-1.78588	374354	NHLRC2	3.50654	3.6489	3.76338	3.5825	3.8463	4.63508	4.08365	4.49465	4.44834	3.50995	4.39721	4.31107	down
209827_s_at	-0.600597	6.83919	-2.3158	0.0386221	313.245	-3.77509	3603	IL16	6.39336	6.84049	6.36866	6.13812	6.7036	6.8563	8.10611	6.2359	7.41686	6.91696	6.97621	7.11775	down
201027_s_at	-0.602921	6.95388	-2.65582	0.0206146	188.245	-3.21971	9669	EIF5B	6.43925	7.08306	6.34227	6.5897	6.55662	7.13705	7.1588	7.21665	7.35374	6.24377	7.56094	7.76476	down
40472_at	-0.604354	5.70759	-3.81392	0.00237243	370.245	-1.27138	254531	LPCAT4	5.2933	5.13931	5.28271	5.34127	5.71863	6.27763	6.35129	5.59011	6.07067	5.55786	5.83296	6.03528	down
220992_s_at	-0.609731	3.60381	-3.83878	0.00226638	760.245	-1.2301	81627	TRMT1L	3.1887	3.24221	3.11025	3.43668	3.26283	3.66865	3.79652	3.72692	3.7461	3.76856	4.63576	3.66254	down
204980_at	-0.620852	6.17863	-4.25158	0.00107018	115.245	-0.554643	9575	CLOCK	5.92253	6.02666	5.86495	5.82209	5.44608	6.90958	6.0279	6.32028	6.35403	6.46586	6.60583	6.3777	down
208861_s_at	-0.621064	7.44627	-2.62754	0.0217293	44.2452	-3.26664	546	ATRX	6.34401	7.35774	7.22324	7.17591	7.319	7.71174	7.8401	7.80416	7.77219	6.77403	8.21223	7.82087	down
214975_s_at	-0.624298	4.73705	-2.56563	0.0243783	428.245	-3.36895	8776	MTMR1	4.43106	4.6192	3.83529	4.20485	4.77395	5.38043	4.89061	4.96124	5.15353	4.00844	5.05161	5.53432	down
218791_s_at	-0.630409	4.87832	-3.84839	0.00222673	335.245	-1.21417	79768	KATNBL1	4.51702	4.37639	4.46455	4.77244	4.42248	5.38588	4.99723	5.11503	5.35436	4.4598	5.52684	5.14777	down
212685_s_at	-0.634522	6.06945	-3.72672	0.00278628	718.245	-1.41659	26608	TBL2	5.42912	6.0862	5.62684	5.68321	5.67121	6.07777	6.61256	6.5615	6.35934	5.75185	6.714	6.25984	down
221788_at	-0.638758	4.84078	-4.62693	0.00055005	504.245	0.0401961	5238	PGM3	4.7002	4.34186	4.55196	4.38762	4.3592	5.19838	4.84533	5.31284	5.27637	5.31221	5.20865	4.5947	down
207992_s_at	-0.6444	7.43683	-3.32745	0.00585747	13.2452	-2.08821	272	AMPD3	7.3447	6.71054	6.90974	7.1167	7.22296	8.18292	7.80125	6.96668	8.06651	7.79153	7.53173	7.59668	down
221770_at	-0.6448	6.0613	-4.68002	0.000501349	614.245	0.122636	6120	RPE	5.76798	5.78223	5.43137	5.68749	5.75677	6.2239	6.06557	6.52464	6.41928	6.03754	6.82362	6.21523	down
212799_at	-0.646544	6.96001	-2.75168	0.0172378	704.245	-3.05994	10228	STX6	6.04117	6.78095	6.67469	6.6513	6.7662	7.63766	7.3141	6.86377	7.46941	6.26603	7.55641	7.49844	down
210621_s_at	-0.649109	5.9711	-2.55275	0.0249677	582.245	-3.39017	5921	RASA1	5.01564	5.83867	5.87603	5.92161	5.31033	6.01242	6.50462	6.54516	6.15568	5.33195	6.93345	6.20767	down
212398_at	-0.653784	5.87367	-3.07468	0.00940891	588.245	-2.51604	5962	RDX	5.48273	5.47241	5.72186	5.37095	5.41352	6.79526	5.29024	6.53599	5.82869	6.25548	6.18234	6.13456	down
209512_at	-0.654858	4.28929	-2.59185	0.0232199	295.245	-3.32568	84263	HSDL2	3.61903	4.60275	3.67128	3.72313	3.92026	4.70525	4.09034	4.5929	4.47624	4.04235	4.47804	5.54989	down
220739_s_at	-0.656134	7.58726	-3.22704	0.00706971	116.245	-2.25814	26505	CNNM3	7.04054	7.71799	7.10709	7.08372	7.07322	7.88545	7.88339	8.31359	8.23698	7.05406	7.93214	7.7189	down
202417_at	-0.6567	6.74867	-3.34027	0.0057186	343.245	-2.06652	9817	KEAP1	5.82036	6.45121	6.57793	6.4733	6.5052	7.0606	7.25789	7.09522	6.97854	6.22107	7.42674	7.11603	down
217993_s_at	-0.657537	9.04726	-3.36848	0.00542471	391.245	-2.01884	27430	MAT2B	8.76073	9.17145	8.73639	8.03276	8.61715	9.43378	9.62197	9.04181	9.28128	8.90346	9.7635	9.20282	down
222275_at	-0.66131	5.63689	-3.18346	0.00767167	419.245	-2.33191	10884	MRPS30	5.29579	5.11503	5.12089	5.04345	5.68049	6.23356	6.13898	5.68559	6.40697	5.08642	6.02421	5.81136	down
209623_at	-0.666883	7.95011	-3.40726	0.00504547	393.245	-1.95332	64087	MCCC2	7.23724	7.77843	7.48062	7.92593	7.38326	8.41816	7.94085	8.24695	8.40418	7.48325	8.62216	8.4803	down
222250_s_at	-0.66736	5.68687	-3.98269	0.00174131	319.245	-0.992416	25896	INTS7	4.90249	5.48525	5.41817	5.35235	5.3296	5.92357	5.5465	6.14093	6.2514	5.54675	6.41753	5.92784	down
208445_s_at	-0.66857	7.3603	-2.43265	0.0311733	51.2452	-3.58665	9031	BAZ1B	6.9224	7.46974	6.79649	6.64302	7.01987	7.40132	7.605	7.94942	8.12803	6.40973	8.12767	7.85098	down
218465_at	-0.668573	6.09132	-2.51922	0.0265682	734.245	-3.44528	55161	TMEM33	5.39553	6.06586	6.01001	5.33803	5.69717	6.35981	6.5373	6.76355	6.50457	5.20564	6.97795	6.24041	down
203893_at	-0.673261	7.33863	-2.6791	0.0197393	10.2452	-3.18101	102157402	AK6	6.35219	7.59289	6.79663	7.0221	6.96566	7.56463	7.49608	7.83735	7.95326	6.69886	8.17799	7.60591	down
208814_at	-0.677761	6.54491	-2.41936	0.0319453	298.245	-3.60823	3308	HSPA4	5.75017	6.76156	6.07196	6.13423	6.02981	7.3571	7.16113	6.83063	7.2485	5.65237	7.06561	6.47583	down
213325_at	-0.678238	4.24179	-3.51059	0.00416083	449.245	-1.77904	25945	NECTIN3	3.89321	3.57531	3.81945	4.11514	3.82763	4.02619	4.46818	4.7799	4.57554	3.94737	4.74898	5.12455	down
202277_at	-0.680626	7.29023	-4.05754	0.00151946	690.245	-0.869679	10558	SPTLC1	6.5653	7.13577	7.12311	6.61501	7.02679	7.71942	7.56258	7.87824	7.79941	6.94265	7.60566	7.50879	down
218318_s_at	-0.683831	5.45058	-2.22928	0.0452031	461.245	-3.91257	51701	NLK	4.91673	5.46749	4.85426	4.81089	5.20905	5.86651	6.8995	5.98871	5.46771	4.55572	5.79996	5.57048	down
212271_at	-0.685697	7.31692	-2.64061	0.0212067	386.245	-3.24495	5594	MAPK1	6.78874	7.68421	7.07374	5.96685	7.0711	7.80834	7.69049	7.25693	7.75396	6.97945	7.95189	7.77731	down
201611_s_at	-0.68731	7.05808	-3.69758	0.00294046	300.245	-1.46525	23463	ICMT	6.61509	7.23385	6.69946	6.62902	6.10835	7.49845	7.31352	7.38	7.50574	6.75322	7.34583	7.61449	down
218970_s_at	-0.688137	6.80415	-3.22597	0.0070838	141.245	-2.25994	51076	CUTC	5.98086	6.84264	6.36613	6.35775	6.46632	7.23473	7.06568	6.95619	7.06023	6.25646	7.55133	7.5115	down
213331_s_at	-0.688624	5.34255	-2.9585	0.0117012	451.245	-2.71237	4750	NEK1	4.15485	5.33664	5.07904	5.17069	4.96306	5.98902	5.61646	5.75766	5.39626	4.8429	5.88333	5.92072	down
218989_x_at	-0.689753	4.76939	-3.04282	0.00998875	657.245	-2.56993	64924	SLC30A5	4.01836	4.85791	4.48541	3.99607	4.47743	5.00669	5.21304	5.0298	5.00272	4.21274	5.70124	5.2313	down
207627_s_at	-0.692001	5.82166	-3.07136	0.00946765	722.245	-2.52165	7024	TFCP2	5.03487	5.96254	5.40107	5.28083	5.41067	6.09122	6.39103	5.85886	6.24418	5.23288	6.34764	6.60415	down
209586_s_at	-0.696438	7.55364	-2.228	0.0453078	548.245	-3.91458	58497	PRUNE1	6.91709	7.95162	7.24105	6.44135	7.18581	8.06783	8.25976	7.80106	7.88546	6.58463	8.43684	7.87116	down
203008_x_at	-0.703612	6.95892	-2.53432	0.0258354	770.245	-3.42048	10190	TXNDC9	6.48271	7.23121	6.42761	6.25277	6.34808	7.31896	7.58886	7.52042	6.85187	6.12269	7.80102	7.5608	down
218626_at	-0.714117	6.21814	-2.95937	0.011682	187.245	-2.71089	56478	EIF4ENIF1	5.45365	6.1082	5.60104	6.04262	5.80236	6.91516	6.74359	6.64841	6.68043	5.35763	6.73753	6.52709	down
213689_x_at	-0.717611	5.42567	-2.25505	0.0431395	208.245	-3.87183	388650	FAM69A	4.78103	4.95414	4.8856	4.63675	5.77779	5.63789	5.44839	5.49558	6.2348	5.03693	6.98565	5.23347	down
212335_at	-0.720123	5.05872	-3.65035	0.00320919	241.245	-1.54427	2799	GNS	4.33656	5.39093	4.37256	4.3888	4.7044	5.32872	5.68306	4.90322	5.432	5.65275	5.40996	5.1017	down
218229_s_at	-0.721177	7.22059	-2.24075	0.0442734	523.245	-3.89446	57645	POGK	6.38674	7.3108	6.90614	7.06911	6.32675	7.73498	7.7873	7.69935	7.69198	5.96991	7.88482	7.87925	down
216521_s_at	-0.722557	5.20377	-3.29828	0.00618621	62.2452	-2.13755	79184	BRCC3	4.40133	5.54168	4.51333	4.54715	4.90792	5.38764	5.60063	5.58487	5.55214	4.81701	5.96082	5.63076	down
208079_s_at	-0.725898	5.583	-2.46898	0.0291534	45.2452	-3.52748	6790	AURKA	5.02595	5.21804	5.29939	5.14035	5.11409	5.38897	5.44337	6.16346	5.96814	5.52642	7.31121	5.39666	down
218536_at	-0.727597	4.91861	-4.08368	0.00144903	420.245	-0.826965	57380	MRS2	4.42641	4.71083	4.05602	4.30302	4.97462	5.31874	5.1414	5.41419	5.60936	4.69479	5.09224	5.28173	down
202923_s_at	-0.72977	7.14059	-3.63492	0.00330236	232.245	-1.57014	2729	GCLC	7.30428	6.54272	6.52476	6.53287	6.6698	7.23469	7.3533	7.45824	6.95906	8.16673	7.29839	7.64218	down
203482_at	-0.730921	6.17578	-2.46275	0.0294909	665.245	-3.53766	55719	SLF2	5.83746	6.19087	5.42261	5.88611	5.41002	6.93261	6.75566	6.67317	6.71348	5.03123	6.44097	6.81521	down
212880_at	-0.737068	6.35181	-4.44852	0.000753114	791.245	-0.240004	23335	WDR7	5.94625	6.3505	5.9085	5.55465	5.84936	6.88554	6.81022	6.0794	6.70194	6.73919	6.93512	6.46105	down
218957_s_at	-0.737675	6.39972	-4.42377	0.00078692	491.245	-0.279254	80227	PAAF1	5.62096	6.24244	5.85555	6.05607	6.07201	6.61017	6.76192	6.94307	6.67447	6.07239	7.11711	6.77043	down
200850_s_at	-0.739338	7.97873	-2.53833	0.0256443	7.24521	-3.41389	10768	AHCYL1	6.5129	8.20313	7.67865	7.98939	7.35317	8.37965	8.39446	8.29421	8.54638	7.34897	8.7273	8.31652	down
203974_at	-0.740859	6.58748	-3.23317	0.0069889	563.245	-2.24776	8226	PUDP	5.71689	7.0012	5.85746	6.03953	6.1615	6.5149	6.8179	6.82563	7.01813	6.51845	7.04158	7.53664	down
203583_at	-0.746065	6.81621	-2.84509	0.0144735	775.245	-2.90337	25972	UNC50	6.30263	6.63097	6.39742	6.29687	6.27715	7.11732	7.55913	6.91497	7.09429	5.98241	7.95681	7.26457	down
202706_s_at	-0.746133	6.40681	-2.41679	0.0320963	774.245	-3.61239	7372	UMPS	5.643	6.74295	5.85382	5.97403	5.64402	6.30408	6.67832	6.9822	6.90512	5.6586	7.7488	6.74678	down
203630_s_at	-0.75429	6.53167	-4.58932	0.00058752	120.245	-0.0184723	10466	COG5	5.59196	6.36205	6.32952	6.11623	6.0586	6.94101	6.9055	6.73465	7.1245	6.41488	7.18978	6.6114	down
205642_at	-0.757775	7.09974	-4.64774	0.000530396	119.245	0.0725645	11064	CNTRL	6.09753	6.97217	6.83168	6.895	6.49212	7.41423	7.29845	7.24983	7.81553	7.37228	7.59683	7.16119	down
212568_s_at	-0.75841	5.88695	-3.22232	0.00713247	162.245	-2.26612	1737	DLAT	5.44853	6.00811	5.35929	5.12607	5.28072	5.94504	6.03512	6.64273	6.07483	5.45125	6.91969	6.35202	down
213090_s_at	-0.763465	6.3192	-3.04539	0.00994061	714.245	-2.56558	6874	TAF4	5.44836	6.32314	5.7877	5.71023	6.0998	6.74188	6.50493	6.83163	7.05801	5.51297	6.95918	6.85256	down
212802_s_at	-0.768315	7.11844	-4.14239	0.00130287	226.245	-0.73134	26130	GAPVD1	6.13764	6.63266	6.67778	6.68953	7.21368	7.4924	7.3874	7.10538	7.4751	7.0592	7.91278	7.63775	down
209476_at	-0.770933	8.30034	-2.4591	0.0296899	737.245	-3.5436	81542	TMX1	7.68553	8.56761	7.6697	7.46542	7.86487	8.80931	8.10055	9.12314	8.90598	7.33138	8.94844	9.13209	down
219913_s_at	-0.770935	5.24776	-3.44838	0.00467256	132.245	-1.88391	51340	CRNKL1	5.03013	4.79495	4.77387	4.6457	4.74557	5.48196	6.14939	5.39285	5.63216	4.85865	6.30225	5.16559	down
220773_s_at	-0.776355	5.25489	-3.72779	0.00278077	248.245	-1.4148	10243	GPHN	4.6128	4.88033	4.77056	5.05306	4.69333	6.12616	5.10902	5.19806	5.23823	5.33816	6.22319	5.81577	down
200050_at	-0.784191	7.33612	-2.5186	0.0265989	815.245	-3.4463	7705	ZNF146	6.60692	7.3166	7.07386	6.51826	6.87773	7.82194	8.17352	7.72164	8.00439	6.15112	8.13198	7.63547	down
212573_at	-0.785444	6.37662	-2.37918	0.0343925	192.245	-3.67325	23052	ENDOD1	5.98595	6.05273	5.89354	6.00756	5.65242	5.27555	6.77505	7.15528	6.8266	6.38106	7.84649	6.66717	down
214670_at	-0.78706	5.97612	-3.59781	0.00353777	811.245	-1.63238	7586	ZKSCAN1	5.35262	5.96737	5.60245	5.59842	5.06416	6.47016	6.90202	6.0217	6.36628	5.50531	6.4125	6.4505	down
206874_s_at	-0.787948	6.32892	-2.3434	0.0367225	666.245	-3.73085	9748	SLK	5.29678	6.13372	5.54319	6.36841	6.00431	7.51284	6.93942	6.77547	7.07822	5.21304	6.67439	6.40724	down
213237_at	-0.793691	5.36262	-3.40835	0.00503518	351.245	-1.95148	400506	KNOP1	4.67315	5.46638	4.89659	4.62995	4.83207	5.70453	5.25336	6.22197	6.03966	5.03254	6.197	5.40418	down
212407_at	-0.794149	6.73485	-4.42225	0.00078904	399.245	-0.281659	51603	METTL13	5.75321	6.51959	6.24032	6.3739	6.47097	7.11202	7.21222	6.98503	7.22522	6.37554	7.39577	7.1544	down
218135_at	-0.796794	6.28911	-2.29529	0.0400939	197.245	-3.80784	51290	ERGIC2	5.23498	6.96071	5.69228	5.41465	5.81893	6.85855	6.8063	6.8648	6.82409	5.30658	7.2603	6.4271	down
219130_at	-0.804096	6.08176	-2.99751	0.0108753	759.245	-2.6465	54482	TRMT13	5.03091	6.12623	5.6929	5.26999	5.94347	6.41445	6.67129	6.37133	6.88342	5.35833	6.87116	6.3476	down
213374_x_at	-0.80591	5.82217	-2.4867	0.0282152	269.245	-3.49855	26275	HIBCH	4.8967	5.81153	5.35163	5.37839	5.32204	6.11458	6.5441	6.94901	5.83096	4.76258	6.77742	6.12712	down
209175_at	-0.82131	5.46348	-3.3774	0.00533494	635.245	-2.00375	11196	SEC23IP	4.61946	5.40566	5.02934	4.88436	4.98311	5.90261	6.26672	5.66104	5.95484	4.68755	6.07644	6.09068	down
219972_s_at	-0.823661	5.09632	-2.40122	0.0330287	499.245	-3.63763	64430	PCNX4	3.99872	4.8979	4.73194	4.8284	4.62228	5.64998	6.06324	5.39311	5.72162	3.77682	5.49804	5.97376	down
212306_at	-0.828201	6.20718	-3.75029	0.00266762	110.245	-1.37727	23122	CLASP2	5.72008	6.13649	5.77184	5.31052	5.68139	7.27374	6.36128	6.55825	6.48399	5.7443	6.67736	6.76692	down
218534_s_at	-0.835021	6.14278	-3.60252	0.00350697	5.24521	-1.62448	55109	AGGF1	5.8382	6.02241	5.67673	5.2648	5.47626	6.6295	6.62202	6.43383	6.23227	5.62667	7.24469	6.64593	down
212678_at	-0.83522	6.25919	-2.33972	0.0369703	455.245	-3.73676	4763	NF1	5.71633	5.92858	6.10336	5.18903	5.92262	7.3019	7.3903	6.23896	6.86461	5.03867	6.98991	6.42607	down
210694_s_at	-0.837724	5.59743	-3.23105	0.0070167	404.245	-2.25134	4281	MID1	5.09533	5.0772	5.04474	5.62079	4.70571	6.6791	6.16837	6.20024	6.08922	4.88702	5.7101	5.89129	down
213064_at	-0.843154	6.15141	-2.69265	0.0192465	804.245	-3.15845	79882	ZC3H14	5.42431	5.85172	4.928	6.27228	5.82152	6.72176	6.39802	6.51465	6.70627	5.18715	7.13594	6.85525	down
202522_at	-0.843644	8.33837	-4.10789	0.00138679	510.245	-0.787474	23760	PITPNB	8.11708	7.99005	7.48292	7.48141	8.15978	8.98035	8.7392	8.77126	9.05739	7.85844	8.77196	8.65064	down
213227_at	-0.845938	6.06931	-3.24452	0.00684177	505.245	-2.22854	10424	PGRMC2	4.87904	5.7594	5.83725	5.8942	5.50936	6.54496	6.70693	6.51289	6.73978	5.37059	6.91121	6.16616	down
202710_at	-0.849058	5.72553	-3.30564	0.00610157	58.2452	-2.1251	10282	BET1	4.88631	5.84823	5.23165	4.91879	5.26627	5.92972	6.10426	6.05249	5.8899	5.48761	7.17577	5.9154	down
208953_at	-0.849309	6.83346	-3.19952	0.00744411	363.245	-2.30473	23185	LARP4B	5.89495	6.89561	6.2146	6.38516	6.29984	7.52875	7.34145	7.11009	7.51934	5.96871	7.52315	7.3199	down
220122_at	-0.851677	4.69975	-2.43464	0.0310593	394.245	-3.58342	79772	MCTP1	4.08171	5.3314	4.0566	3.92256	3.62244	4.47746	4.39159	4.699	5.58544	6.02803	4.65411	5.54669	down
205077_s_at	-0.852933	6.80822	-2.27513	0.0415934	508.245	-3.83995	5281	PIGF	5.0613	6.92653	6.20716	6.95448	6.40391	7.50022	7.07889	7.33791	7.13419	5.78582	7.62754	7.68069	down
213390_at	-0.855367	8.013	-2.80759	0.0155263	805.245	-2.96632	23211	ZC3H4	6.89447	8.06225	7.81482	7.01484	7.7838	8.77122	8.48634	8.37847	8.34434	7.09499	8.79856	8.7119	down
218519_at	-0.855801	5.28407	-2.52832	0.0261245	659.245	-3.43035	55032	SLC35A5	4.20895	5.66774	4.73934	4.52214	4.78609	5.8177	6.21669	5.85731	5.56462	4.23181	6.25971	5.53675	down
203790_s_at	-0.858743	6.21693	-2.81936	0.0151879	598.245	-2.94657	10247	RIDA	5.57277	5.29618	5.40628	6.54347	5.76129	6.3127	6.28212	6.94381	6.01414	5.9007	7.55834	7.01138	down
214931_s_at	-0.864641	7.26174	-2.19315	0.0482547	692.245	-3.96939	6733	SRPK2	6.64428	6.99625	6.52183	6.72833	6.89612	7.41282	7.26848	7.81561	9.06936	5.97331	7.67046	8.144	down
213626_at	-0.870584	5.72585	-3.24184	0.00687621	79.2452	-2.23308	84869	CBR4	4.87486	5.38703	5.0235	5.69245	5.11218	6.32802	6.35538	6.00464	6.58298	4.83075	6.34986	6.1685	down
203611_at	-0.872949	7.16829	-2.55174	0.0250147	721.245	-3.39183	7014	TERF2	6.29014	7.19002	6.61445	6.78353	6.41722	7.81533	7.61714	7.5951	7.84714	5.82383	8.01499	8.01061	down
208966_x_at	-0.87368	9.26549	-2.27552	0.0415636	305.245	-3.83933	3428	IFI16	8.36632	9.19325	8.53281	8.6812	9.00564	9.56463	9.6211	9.83445	10.3032	7.75887	10.4121	9.91229	down
218979_at	-0.87423	5.89289	-2.47698	0.028726	600.245	-3.51442	80010	RMI1	5.08339	6.54055	5.4781	5.02712	4.78547	6.08303	6.19029	6.56651	6.77979	5.0186	6.94494	6.21694	down
203521_s_at	-0.883422	5.44983	-6.00853	5.58e-05	821.245	2.03296	24149	ZNF318	5.14782	4.68762	4.78297	4.92642	5.12767	5.61463	5.87954	5.69888	6.21835	5.35794	5.96744	5.98867	down
212211_at	-0.889537	7.05612	-3.06351	0.00960825	15.2452	-2.53494	26057	ANKRD17	5.78664	7.30755	6.46042	6.78564	6.34587	7.76821	7.63905	7.42253	7.71291	6.28962	7.73668	7.41832	down
219757_s_at	-0.891243	6.71732	-3.31986	0.00594129	733.245	-2.10105	54916	TMEM260	5.38902	6.83861	6.45017	6.26206	6.0473	7.28617	7.73115	7.31219	7.21551	6.2396	6.95889	6.87722	down
217989_at	-0.901068	7.87796	-2.78332	0.0162476	294.245	-3.00699	51170	HSD17B11	6.69561	7.18338	7.21658	8.50259	7.16352	9.19215	7.65594	7.87183	8.53305	8.26894	7.74148	8.51045	down
201929_s_at	-0.901681	5.24173	-3.58187	0.0036441	512.245	-1.65915	8502	PKP4	4.81768	5.01878	4.66482	4.68777	4.3897	5.93425	4.46526	5.75581	5.59125	5.46597	6.25362	5.85587	down
203159_at	-0.908256	7.65907	-2.91856	0.0126115	236.245	-2.77972	2744	GLS	6.82451	7.57723	6.61714	7.02184	7.60556	8.2384	8.08009	7.99408	8.71709	6.72234	8.58528	7.92533	down
214617_at	-0.909768	7.01726	-2.87236	0.0137526	540.245	-2.85752	5551	PRF1	6.34925	7.35533	6.26938	6.44079	6.01806	8.13038	7.6447	6.62921	7.19579	7.35355	8.18266	6.63801	down
215143_at	-0.912943	5.05711	-2.25667	0.0430125	169.245	-3.86925	349152	DPY19L2P2	4.69788	5.10596	5.08168	4.07349	3.66377	5.362	5.94118	6.21769	5.69784	3.68235	5.41649	5.74495	down
210018_x_at	-0.913927	5.78915	-4.6107	0.000565909	381.245	0.0148985	10892	MALT1	5.2963	5.21101	5.04151	5.17874	5.55257	6.4917	5.53288	6.06816	5.85595	6.66744	6.6371	5.93644	down
221652_s_at	-0.91699	6.713	-2.36973	0.0349933	33.2452	-3.68848	55726	ASUN	5.71616	6.46182	5.65927	6.29252	6.76065	7.53477	6.79065	7.3922	7.80332	5.2985	7.45051	7.39557	down
202138_x_at	-0.930974	8.0422	-3.25002	0.00677165	8.24521	-2.21924	7965	AIMP2	7.21704	7.92635	7.41436	7.52785	7.41007	7.96496	8.14504	9.22187	8.16293	7.55992	9.27918	8.67686	down
204634_at	-0.941813	4.83896	-3.79957	0.00243591	452.245	-1.29522	6787	NEK4	3.98979	4.45697	4.42143	4.36526	4.21441	5.04996	4.87887	5.46086	4.65289	4.66321	6.02095	5.89297	down
205097_at	-0.945915	5.97109	-2.79704	0.0158357	654.245	-2.984	1836	SLC26A2	5.43926	5.99594	5.48693	5.13521	5.03916	6.50764	7.25509	6.41626	6.1016	4.94756	7.07296	6.25541	down
212921_at	-0.952505	6.11442	-3.0246	0.0103361	675.245	-2.60072	56950	SMYD2	5.65918	5.30913	5.35566	5.46015	6.00985	6.93353	6.39544	6.7409	6.69376	4.95022	6.81179	7.05346	down
202453_s_at	-0.953715	6.52779	-5.02218	0.000278302	254.245	0.643217	2965	GTF2H1	5.76207	6.59753	5.89984	5.4286	6.16926	6.89575	7.00464	7.05659	7.18978	6.38632	7.00839	6.93475	down
34031_i_at	-0.959961	4.70152	-2.99978	0.0108289	355.245	-2.64266	889	KRIT1	4.05946	4.62618	4.3315	3.33252	4.35803	4.84105	5.36232	5.12919	5.32039	3.80714	5.90267	5.34774	down
210942_s_at	-0.960606	4.13528	-4.03528	0.0015822	696.245	-0.90611	10402	ST3GAL6	3.63282	3.54103	3.79424	3.47084	3.43569	4.03867	4.08256	5.39414	4.66635	4.61448	3.92771	5.02479	down
213361_at	-0.981499	5.68885	-4.55191	0.000627438	720.245	-0.077048	23424	TDRD7	5.50377	5.50633	4.82839	4.98526	4.7578	6.19175	6.4816	5.26018	6.28804	6.30209	6.27143	5.88958	down
218361_at	-0.983164	6.89463	-5.62062	0.000103332	244.245	1.5065	55204	GOLPH3L	6.02023	6.93628	6.34627	6.1768	6.12601	7.52169	7.42328	7.38049	7.41182	6.76821	7.50744	7.11702	down
203282_at	-0.992322	7.14939	-2.43283	0.0311628	230.245	-3.58636	2632	GBE1	5.66028	6.88852	6.59312	7.3245	6.38626	7.97009	7.41598	7.49675	7.51951	5.98401	7.73245	8.82121	down
219041_s_at	-1.00181	8.81643	-2.75361	0.0171758	591.245	-3.05672	29803	REPIN1	7.78587	7.89743	7.86506	8.29237	9.3195	9.04686	8.9935	9.07113	10.182	8.03511	9.3598	9.9486	down
213701_at	-1.01722	5.88836	-3.48522	0.00436227	69.2452	-1.82178	91298	C12orf29	5.49421	5.16329	5.10413	5.14814	5.56517	6.31364	6.59845	6.17327	7.03264	4.90886	6.62786	6.53068	down
212714_at	-1.03389	6.87372	-4.43622	0.000769716	362.245	-0.259493	113251	LARP4	6.08264	6.56612	6.02058	6.15968	6.52404	7.40105	7.30359	7.38106	7.71289	6.27144	7.85227	7.20925	down
210541_s_at	-1.03549	6.78581	-3.28589	0.00633144	757.245	-2.15851	5987	TRIM27	5.84042	6.63654	5.94271	6.13393	6.35527	7.03538	7.51718	7.37218	7.24169	5.75906	7.98467	7.61066	down
213677_s_at	-1.04184	7.22392	-2.39418	0.0334581	522.245	-3.649	5378	PMS1	5.47866	7.01901	6.41197	7.30894	6.86235	7.92411	7.54553	8.58594	8.19744	5.83124	7.86539	7.6565	down
203460_s_at	-1.04338	5.48322	-4.45828	0.0007402	549.245	-0.22455	5663	PSEN1	4.63372	5.51089	4.82203	4.48834	4.91795	6.39823	6.42238	6.07944	5.76664	5.16762	6.0109	5.58053	down
215743_at	-1.04365	4.70357	-2.86082	0.0140532	463.245	-2.87692	9397	NMT2	3.89195	4.60678	4.29053	3.97354	3.71109	5.18223	5.1725	5.01967	6.48352	3.80953	4.62953	5.67202	down
221864_at	-1.04397	8.13041	-3.2784	0.00642098	484.245	-2.1712	93129	ORAI3	7.14339	7.10187	7.15422	8.64668	7.56101	9.17786	9.34124	8.09761	8.33569	7.86162	8.43047	8.7133	down
217832_at	-1.04496	8.19042	-2.61416	0.0222767	711.245	-3.28879	10492	SYNCRIP	7.51053	8.11128	6.66518	7.69434	7.92298	8.82529	8.62308	8.57836	9.2206	6.80544	9.32507	9.00293	down
209849_s_at	-1.0783	7.06152	-3.42357	0.00489402	572.245	-1.92577	5889	RAD51C	6.0728	7.47151	6.41322	5.97124	6.23377	7.04056	7.30457	8.00014	7.66289	6.61317	8.29202	7.66233	down
212378_at	-1.07947	6.67576	-3.2158	0.00722025	227.245	-2.27716	2618	GART	5.26855	6.82825	5.55209	6.46958	6.11187	6.91499	6.86196	7.27966	7.39826	5.99253	7.9067	7.52465	down
201624_at	-1.08042	6.97889	-2.56801	0.0242713	148.245	-3.36504	1615	DARS	5.78183	6.72512	6.07668	6.73145	6.42817	7.41875	8.218	7.85521	7.20088	5.43287	7.65491	8.22286	down
208719_s_at	-1.09223	7.36937	-2.93283	0.0122784	153.245	-2.75566	10521	DDX17	6.21316	7.51376	6.23669	6.42768	7.26989	8.40975	8.83846	7.74538	7.97671	6.45319	7.61538	7.73239	down
221485_at	-1.09773	5.77855	-2.96941	0.011464	47.2452	-2.69395	9334	B4GALT5	4.94463	5.08627	4.70522	5.81968	5.13522	5.94513	5.56499	7.53864	7.07508	6.46588	5.74621	5.31561	down
221771_s_at	-1.09931	5.63801	-3.74692	0.00268423	413.245	-1.38288	54737	MPHOSPH8	4.5602	5.54272	5.0924	4.95061	4.8378	6.44752	6.93838	5.8452	6.35737	4.89172	6.18858	6.00361	down
201098_at	-1.11146	7.21653	-4.15974	0.00126265	123.245	-0.703158	9276	COPB2	5.45729	7.33831	6.40058	6.80956	6.83516	7.50005	7.85768	7.6586	7.55408	7.34109	8.18114	7.66484	down
219695_at	-1.11335	6.83718	-2.58692	0.0234337	673.245	-3.33383	55512	SMPD3	6.12455	6.06405	5.90519	6.09674	6.74813	6.85711	6.25513	6.38156	7.60504	6.94249	7.94528	9.12096	down
218176_at	-1.12003	7.19544	-6.1609	4.41e-05	380.245	2.23261	64110	MAGEF1	6.24886	6.93692	6.57913	6.4137	6.53187	7.6521	8.16285	7.26832	7.64575	7.19998	8.08356	7.62228	down
203608_at	-1.14837	6.8482	-2.83152	0.0148459	12.2452	-2.92615	7915	ALDH5A1	5.60873	6.65223	6.32637	6.40289	5.90139	6.96042	7.22926	7.48583	7.83481	5.50772	8.24616	8.02261	down
212402_at	-1.15707	7.28881	-2.55952	0.0246564	803.245	-3.37902	23091	ZC3H13	5.954	7.13698	6.36911	6.6471	6.9621	7.6799	8.08914	7.52508	9.42191	5.93237	7.90892	7.83914	down
213262_at	-1.15778	4.80117	-2.69238	0.0192564	624.245	-3.15891	26278	SACS	3.87543	4.21473	4.08019	4.64478	3.81387	4.9629	5.41795	6.16608	5.49676	3.37692	6.48153	5.08294	down
209642_at	-1.1586	6.18723	-2.66841	0.0201364	66.2452	-3.19878	699	BUB1	5.31116	6.33507	5.5737	5.25253	5.08441	6.33283	5.60998	7.36536	7.07999	5.67611	8.30001	6.32556	down
215117_at	-1.18489	3.85536	-3.0532	0.00979594	575.245	-2.55237	5897	RAG2	3.06086	3.01894	3.09502	3.07185	3.57422	4.23144	3.25104	4.25602	4.81224	3.27156	5.85871	4.76246	down
201742_x_at	-1.18964	9.08899	-2.50522	0.0272655	693.245	-3.46823	6426	SRSF1	7.31503	9.81161	8.47051	8.04349	8.33453	9.2973	9.64117	10.1966	10.1476	7.7781	10.3541	9.67784	down
202430_s_at	-1.19285	5.42166	-6.09565	4.88e-05	518.245	2.14761	5359	PLSCR1	3.96115	5.28695	4.79585	5.08402	4.50118	5.87669	5.82199	5.85508	5.92896	5.7944	6.27994	5.87371	down
204994_at	-1.20979	7.25156	-2.69677	0.0190994	432.245	-3.1516	4600	MX2	7.02943	6.45039	6.49877	6.32724	6.42339	7.86312	6.65993	7.50772	9.27411	7.15206	6.73803	9.0945	down
215726_s_at	-1.23707	5.12285	-3.31358	0.00601158	144.245	-2.11167	1528	CYB5A	3.89698	3.93159	4.30466	5.44721	4.4257	5.51921	5.33329	5.75528	5.26618	4.81736	5.60494	7.1718	down
212203_x_at	-1.24843	9.85264	-3.70014	0.00292656	309.245	-1.46097	10410	IFITM3	8.63279	9.75982	8.21439	9.21732	9.7976	10.5168	10.4441	9.07888	10.6143	10.7041	10.5276	10.7239	down
222103_at	-1.26941	5.63633	-3.36715	0.00543825	35.2452	-2.02109	466	ATF1	3.98486	5.53177	4.75441	4.76393	5.44427	6.1304	6.20003	5.9757	6.38833	4.67447	6.79789	6.98993	down
201111_at	-1.27219	6.90409	-4.07103	0.00148269	135.245	-0.847629	1434	CSE1L	5.63717	6.95261	6.22607	6.10554	5.88852	7.16546	7.15823	8.17347	7.41966	6.64273	8.40333	7.07633	down
209406_at	-1.27676	4.89113	-2.61085	0.0224145	49.2452	-3.29428	9532	BAG2	4.04534	4.08238	4.11831	4.06929	4.41643	4.22918	5.60098	6.64841	4.28393	4.16572	6.75417	6.27941	down
209610_s_at	-1.33485	7.7338	-2.72082	0.018261	651.245	-3.1115	6509	SLC1A4	7.36895	6.87628	5.85227	7.26696	7.41121	8.83482	7.79247	8.50917	8.20986	6.34025	8.52449	9.81882	down
202930_s_at	-1.36031	5.69699	-3.91011	0.00198837	707.245	-1.11203	8803	SUCLA2	4.39633	5.9914	4.57705	4.49546	5.05711	5.97807	6.5683	6.72095	6.10255	5.09409	7.09609	6.28644	down
200769_s_at	-1.36463	7.73322	-3.15473	0.00809657	390.245	-2.38056	4144	MAT2A	6.93994	7.75576	6.75506	7.08689	6.14827	8.36137	8.44298	8.89268	9.06236	6.26671	8.45301	8.63357	down
221522_at	-1.37591	6.39325	-4.1357	0.00131872	16.2452	-0.742211	84079	ANKRD27	5.50074	5.91805	4.98082	5.7999	5.75369	7.68913	6.30914	6.51232	6.88825	5.95796	7.64543	7.7636	down
204646_at	-1.43453	5.43795	-2.87142	0.0137767	171.245	-2.85909	1806	DPYD	3.57856	5.82576	4.5725	4.62521	4.40371	7.25022	4.65105	4.88777	6.48767	5.52642	6.9525	6.4941	down
218397_at	-1.44101	5.79708	-2.7919	0.0159888	210.245	-2.99262	55120	FANCL	4.46965	5.14248	4.78026	6.31576	4.07432	6.65188	5.90712	7.01463	6.90377	4.2276	7.10985	6.96768	down
38671_at	-1.44312	7.62156	-2.64001	0.0212305	519.245	-3.24595	23129	PLXND1	6.23581	6.15507	6.74449	8.27231	6.49101	10.0199	8.84227	7.18309	8.13867	6.99442	7.36586	9.0158	down
213188_s_at	-1.46082	5.90134	-6.91311	1.44e-05	405.245	3.16031	84864	MINA	4.90887	5.04408	4.93971	5.53694	4.8164	6.30705	6.39979	6.87472	6.55936	5.74208	7.11679	6.57035	down
214022_s_at	-1.50828	9.86057	-3.41859	0.00493973	307.245	-1.93418	8519	IFITM1	8.76499	9.10562	8.50469	8.77178	9.7566	11.5917	9.71507	10.9403	10.7431	8.65396	11.1521	10.6269	down
209723_at	-1.56991	6.11758	-3.49962	0.00424674	641.245	-1.79751	5272	SERPINB9	4.65145	5.13425	5.99337	5.19691	5.03301	6.13653	7.60898	5.66693	5.74302	6.58653	8.30919	7.35078	down
218055_s_at	-1.7081	6.54397	-3.57318	0.0037034	790.245	-1.67375	55255	WDR41	5.40908	5.39428	4.57722	6.71641	5.64089	8.19067	6.58494	7.23006	6.21798	6.1858	7.74076	8.63954	down
213737_x_at	-1.91563	9.63159	-2.70237	0.0189007	243.245	-3.14226	643699	GOLGA8N	8.48014	7.02385	8.10047	10.9177	8.04858	11.9998	11.7933	10.3183	9.18221	8.56734	10.7646	10.3828	down
202443_x_at	-2.02208	7.23859	-5.08685	0.000249448	466.245	0.73944	4853	NOTCH2	5.39364	6.41681	5.57378	6.50221	6.40877	9.11884	6.47187	8.28451	8.83982	7.73189	8.04055	8.08041	down
210554_s_at	-2.23775	7.03198	-4.53975	0.000641016	139.245	-0.0961361	1488	CTBP2	4.8002	7.10514	5.39871	5.43168	5.8974	9.14261	7.29722	7.08035	8.4888	7.62143	6.92758	9.19261	down
remission stable DEGs
Scan REF	logFC	AveExpr	t	P.Value	adj.P.Val	B	EntrezID	symbols	H_T10DR	H_T14DR	H_T13DR	H_T12DR	H_T11DR	H_T1DN	H_T5DN	H_T15DN	H_T7DN	H_T9DN	H_T16DN	H_T4DN	updown
219778_at	1.83566	4.20242	2.65995	0.0204565	810.245	-3.21285	23414	ZFPM2	7.95815	4.37456	6.94318	3.49279	3.59744	3.26436	3.43177	3.33925	3.47924	3.74401	3.36764	3.43671	up
219631_at	1.7039	5.49732	3.83075	0.00230008	371.245	-1.24342	29967	LRP12	6.26349	7.02714	6.91831	4.87612	7.37125	5.29736	5.23728	4.16168	5.8047	3.80316	4.35057	4.85678	up
211137_s_at	1.48525	6.57506	5.07541	0.000254311	39.2452	0.722481	27032	ATP2C1	7.7669	7.02184	8.48572	6.87397	7.05881	6.18236	5.74766	6.42045	5.58084	5.26481	6.24296	6.25433	up
209757_s_at	1.46389	5.63155	3.17196	0.00783904	434.245	-2.35139	4613	MYCN	7.38561	6.3752	7.76286	5.4108	5.49298	4.93067	6.52736	5.08806	4.79108	4.78014	4.56763	4.46627	up
201560_at	1.40572	7.18681	2.53782	0.0256685	112.245	-3.41473	25932	CLIC4	8.36247	8.02774	8.86468	8.24723	6.53193	7.49338	6.28344	7.32365	6.02829	6.85802	4.45698	7.76386	up
214683_s_at	1.37524	7.99107	5.00309	0.000287474	113.245	0.614674	1195	CLK1	8.92475	8.00048	8.7489	8.7801	9.51226	7.18798	7.418	7.60045	7.02184	7.11373	7.15983	8.42455	up
201015_s_at	1.34749	6.83232	2.83875	0.0146463	331.245	-2.91401	3728	JUP	7.69077	7.98115	8.02155	8.33971	6.0586	7.41502	7.20985	6.12412	5.71681	6.7756	5.58621	5.06844	up
216109_at	1.22115	6.55381	5.52788	0.000120085	395.245	1.37676	23389	MED13L	7.08157	7.45516	7.56751	7.11938	7.10711	6.87673	6.15264	5.97514	6.13399	5.28831	5.71385	6.17433	up
203057_s_at	1.1661	7.58242	3.79157	0.00247208	537.245	-1.30852	7799	PRDM2	8.52434	7.71516	8.00777	9.43569	7.63027	7.32277	6.26056	7.49854	7.12797	6.93997	7.08993	7.43608	up
202551_s_at	1.11949	4.47739	2.77011	0.0166541	130.245	-3.02912	51232	CRIM1	6.49919	5.17718	5.54414	4.2677	4.16392	4.16177	5.09897	4.06773	3.75357	4.13052	3.56644	3.29758	up
203313_s_at	1.11554	5.94511	3.77267	0.00255972	725.245	-1.33998	7050	TGIF1	7.2295	6.38945	6.54011	6.4993	6.32084	6.30855	5.66626	5.74168	4.61446	4.99599	4.92705	6.10808	up
209281_s_at	1.06721	6.82866	3.18878	0.00759545	38.2452	-2.3229	490	ATP2B1	7.32487	7.47373	7.7242	7.34418	7.38903	6.84445	5.92419	6.03793	5.94967	7.88445	6.54126	5.50596	up
206190_at	1.02838	4.64429	3.07285	0.00944117	249.245	-2.51912	2840	GPR17	4.53994	6.05716	4.47275	4.82724	6.3238	4.2413	4.11215	3.94106	4.12298	4.01578	4.06459	5.01275	up
209799_at	0.984868	5.4913	4.26271	0.00104902	541.245	-0.536726	5562	PRKAA1	6.80943	5.15248	6.36258	5.91023	6.0943	5.01453	5.0262	5.04656	5.11204	5.03203	4.80748	5.5277	up
222309_at	0.981724	4.34845	2.48532	0.0282869	71.2452	-3.50079	81688	C6orf62	6.31978	4.30439	5.36959	4.15752	4.45434	3.47488	3.64498	4.06322	3.64107	3.55327	4.00935	5.18903	up
204929_s_at	0.943765	6.93317	2.987	0.0110918	783.245	-2.66425	10791	VAMP5	7.29075	7.26037	7.53647	7.55879	7.77213	7.17906	5.49372	7.04759	5.64961	6.25328	6.91149	7.2448	up
207978_s_at	0.864224	5.38085	3.39262	0.00518538	469.245	-1.97805	8013	NR4A3	6.48785	5.62168	6.73686	5.16048	5.41801	4.92559	5.03097	5.03432	5.00805	5.47263	4.74797	4.92573	up
220992_s_at	-0.609731	3.60381	-3.83878	0.00226638	760.245	-1.2301	81627	TRMT1L	3.1887	3.24221	3.11025	3.43668	3.26283	3.66865	3.79652	3.72692	3.7461	3.76856	4.63576	3.66254	down
209512_at	-0.654858	4.28929	-2.59185	0.0232199	295.245	-3.32568	84263	HSDL2	3.61903	4.60275	3.67128	3.72313	3.92026	4.70525	4.09034	4.5929	4.47624	4.04235	4.47804	5.54989	down
208079_s_at	-0.725898	5.583	-2.46898	0.0291534	45.2452	-3.52748	6790	AURKA	5.02595	5.21804	5.29939	5.14035	5.11409	5.38897	5.44337	6.16346	5.96814	5.52642	7.31121	5.39666	down
202710_at	-0.849058	5.72553	-3.30564	0.00610157	58.2452	-2.1251	10282	BET1	4.88631	5.84823	5.23165	4.91879	5.26627	5.92972	6.10426	6.05249	5.8899	5.48761	7.17577	5.9154	down
203282_at	-0.992322	7.14939	-2.43283	0.0311628	230.245	-3.58636	2632	GBE1	5.66028	6.88852	6.59312	7.3245	6.38626	7.97009	7.41598	7.49675	7.51951	5.98401	7.73245	8.82121	down
202430_s_at	-1.19285	5.42166	-6.09565	4.88e-05	518.245	2.14761	5359	PLSCR1	3.96115	5.28695	4.79585	5.08402	4.50118	5.87669	5.82199	5.85508	5.92896	5.7944	6.27994	5.87371	down
215726_s_at	-1.23707	5.12285	-3.31358	0.00601158	144.245	-2.11167	1528	CYB5A	3.89698	3.93159	4.30466	5.44721	4.4257	5.51921	5.33329	5.75528	5.26618	4.81736	5.60494	7.1718	down
209610_s_at	-1.33485	7.7338	-2.72082	0.018261	651.245	-3.1115	6509	SLC1A4	7.36895	6.87628	5.85227	7.26696	7.41121	8.83482	7.79247	8.50917	8.20986	6.34025	8.52449	9.81882	down
221522_at	-1.37591	6.39325	-4.1357	0.00131872	16.2452	-0.742211	84079	ANKRD27	5.50074	5.91805	4.98082	5.7999	5.75369	7.68913	6.30914	6.51232	6.88825	5.95796	7.64543	7.7636	down
38671_at	-1.44312	7.62156	-2.64001	0.0212305	519.245	-3.24595	23129	PLXND1	6.23581	6.15507	6.74449	8.27231	6.49101	10.0199	8.84227	7.18309	8.13867	6.99442	7.36586	9.0158	down
210554_s_at	-2.23775	7.03198	-4.53975	0.000641016	139.245	-0.0961361	1488	CTBP2	4.8002	7.10514	5.39871	5.43168	5.8974	9.14261	7.29722	7.08035	8.4888	7.62143	6.92758	9.19261	down
relapse stable DEGs
Scan REF	logFC	AveExpr	t	P.Value	adj.P.Val	B	EntrezID	symbols	H_T10DR	H_T14DR	H_T13DR	H_T12DR	H_T11DR	H_T1DN	H_T5DN	H_T15DN	H_T7DN	H_T9DN	H_T16DN	H_T4DN	updown
220104_at	1.88553	6.09602	7.371	7.56e-06	806.245	3.67949	56829	ZC3HAV1	7.90027	7.01129	7.3424	6.73526	6.99036	5.1683	5.51148	5.23271	5.15482	4.4948	5.51717	6.09343	up
218603_at	1.68782	7.89231	3.41893	0.00493663	265.245	-1.93361	51696	HECA	9.44236	8.30236	9.05755	8.49896	9.08314	7.15683	8.00235	4.6816	7.68259	7.51481	7.54052	7.74468	up
208319_s_at	1.57932	8.36454	5.1581	0.000221253	585.245	0.844657	5935	RBM3	9.41695	9.31893	9.79809	8.93243	8.96265	7.02913	7.24239	8.46474	7.09812	7.31852	8.39054	8.40202	up
217853_at	1.50519	5.23224	4.03073	0.00159537	741.245	-0.913571	64759	TNS3	7.05514	5.12996	6.07603	6.56905	5.72118	4.29704	4.77782	4.30002	4.08998	6.03782	4.38752	4.34535	up
220319_s_at	1.4978	6.97757	3.95979	0.00181562	437.245	-1.03008	29116	MYLIP	9.04005	6.86755	7.87321	7.72374	7.75191	6.18395	7.21196	7.10714	5.8267	6.70026	5.89722	5.54719	up
202747_s_at	1.49523	11.0748	2.63935	0.0212566	324.245	-3.24704	9452	ITM2A	12.5211	11.9098	12.1037	10.5375	12.6631	11.8704	11.2843	10.6359	9.63858	8.23165	10.7371	10.7649	up
201015_s_at	1.34749	6.83232	2.83875	0.0146463	331.245	-2.91401	3728	JUP	7.69077	7.98115	8.02155	8.33971	6.0586	7.41502	7.20985	6.12412	5.71681	6.7756	5.58621	5.06844	up
36711_at	1.19908	4.59772	3.14517	0.00824307	379.245	-2.39674	23764	MAFF	5.17468	5.3814	6.16069	4.31164	5.45752	4.87081	3.86913	3.27141	3.24135	5.11614	3.84027	4.47762	up
203057_s_at	1.1661	7.58242	3.79157	0.00247208	537.245	-1.30852	7799	PRDM2	8.52434	7.71516	8.00777	9.43569	7.63027	7.32277	6.26056	7.49854	7.12797	6.93997	7.08993	7.43608	up
214157_at	1.15258	6.64872	2.56741	0.0242979	239.245	-3.36602	2778	GNAS	7.66478	6.4951	7.09182	8.42872	6.92488	5.23382	6.14005	7.91329	6.36814	5.91522	5.27277	6.33605	up
220285_at	1.12911	8.11802	3.20008	0.0074363	0.270497	-2.30378	51104	ABHD17B	8.73521	8.49084	9.12816	8.96652	8.56262	7.93586	8.22651	7.61907	8.01184	5.83812	8.08039	7.82112	up
203313_s_at	1.11554	5.94511	3.77267	0.00255972	725.245	-1.33998	7050	TGIF1	7.2295	6.38945	6.54011	6.4993	6.32084	6.30855	5.66626	5.74168	4.61446	4.99599	4.92705	6.10808	up
212666_at	1.08533	5.84529	4.68785	0.000494559	674.245	0.134752	57154	SMURF1	7.23983	5.73459	6.74045	6.78259	5.89456	5.61424	5.28705	5.16432	5.24959	5.52734	5.47349	5.43547	up
206036_s_at	1.07219	5.2134	7.73465	4.62e-06	590.245	4.06852	5966	REL	6.33796	5.8264	5.83552	5.58616	5.6082	4.85314	4.85926	4.47948	4.76615	4.88809	4.5554	4.96504	up
209281_s_at	1.06721	6.82866	3.18878	0.00759545	38.2452	-2.3229	490	ATP2B1	7.32487	7.47373	7.7242	7.34418	7.38903	6.84445	5.92419	6.03793	5.94967	7.88445	6.54126	5.50596	up
209258_s_at	1.00003	6.42747	3.12492	0.0085623	671.245	-2.43102	9126	SMC3	7.17677	7.05465	7.08068	7.08965	6.65238	6.35287	6.06807	6.99476	6.29233	4.82835	6.3571	5.18206	up
209799_at	0.984868	5.4913	4.26271	0.00104902	541.245	-0.536726	5562	PRKAA1	6.80943	5.15248	6.36258	5.91023	6.0943	5.01453	5.0262	5.04656	5.11204	5.03203	4.80748	5.5277	up
222309_at	0.981724	4.34845	2.48532	0.0282869	71.2452	-3.50079	81688	C6orf62	6.31978	4.30439	5.36959	4.15752	4.45434	3.47488	3.64498	4.06322	3.64107	3.55327	4.00935	5.18903	up
222119_s_at	0.953981	6.62308	3.65453	0.00318444	215.245	-1.53728	80204	FBXO11	7.11772	6.92034	6.89138	7.6466	7.32182	6.43308	6.4744	6.23675	6.64565	5.05544	6.70734	6.02647	up
219470_x_at	0.713014	5.75447	2.77314	0.0165598	82.2452	-3.02404	54619	CCNJ	6.07392	5.95564	5.85252	7.27294	5.69694	5.45544	5.48684	5.68071	5.30857	4.95073	5.31731	6.00207	up
220197_at	0.704324	4.65715	2.54248	0.0254479	41.2452	-3.40707	50617	ATP6V0A4	4.72963	5.3402	6.26219	4.41324	4.59476	4.23885	4.22892	4.27383	4.2837	4.91134	4.31691	4.29221	up
220992_s_at	-0.609731	3.60381	-3.83878	0.00226638	760.245	-1.2301	81627	TRMT1L	3.1887	3.24221	3.11025	3.43668	3.26283	3.66865	3.79652	3.72692	3.7461	3.76856	4.63576	3.66254	down
219913_s_at	-0.770935	5.24776	-3.44838	0.00467256	132.245	-1.88391	51340	CRNKL1	5.03013	4.79495	4.77387	4.6457	4.74557	5.48196	6.14939	5.39285	5.63216	4.85865	6.30225	5.16559	down
206874_s_at	-0.787948	6.32892	-2.3434	0.0367225	666.245	-3.73085	9748	SLK	5.29678	6.13372	5.54319	6.36841	6.00431	7.51284	6.93942	6.77547	7.07822	5.21304	6.67439	6.40724	down
210694_s_at	-0.837724	5.59743	-3.23105	0.0070167	404.245	-2.25134	4281	MID1	5.09533	5.0772	5.04474	5.62079	4.70571	6.6791	6.16837	6.20024	6.08922	4.88702	5.7101	5.89129	down
213064_at	-0.843154	6.15141	-2.69265	0.0192465	804.245	-3.15845	79882	ZC3H14	5.42431	5.85172	4.928	6.27228	5.82152	6.72176	6.39802	6.51465	6.70627	5.18715	7.13594	6.85525	down
220122_at	-0.851677	4.69975	-2.43464	0.0310593	394.245	-3.58342	79772	MCTP1	4.08171	5.3314	4.0566	3.92256	3.62244	4.47746	4.39159	4.699	5.58544	6.02803	4.65411	5.54669	down
221652_s_at	-0.91699	6.713	-2.36973	0.0349933	33.2452	-3.68848	55726	ASUN	5.71616	6.46182	5.65927	6.29252	6.76065	7.53477	6.79065	7.3922	7.80332	5.2985	7.45051	7.39557	down
210541_s_at	-1.03549	6.78581	-3.28589	0.00633144	757.245	-2.15851	5987	TRIM27	5.84042	6.63654	5.94271	6.13393	6.35527	7.03538	7.51718	7.37218	7.24169	5.75906	7.98467	7.61066	down
201624_at	-1.08042	6.97889	-2.56801	0.0242713	148.245	-3.36504	1615	DARS	5.78183	6.72512	6.07668	6.73145	6.42817	7.41875	8.218	7.85521	7.20088	5.43287	7.65491	8.22286	down
221485_at	-1.09773	5.77855	-2.96941	0.011464	47.2452	-2.69395	9334	B4GALT5	4.94463	5.08627	4.70522	5.81968	5.13522	5.94513	5.56499	7.53864	7.07508	6.46588	5.74621	5.31561	down
204994_at	-1.20979	7.25156	-2.69677	0.0190994	432.245	-3.1516	4600	MX2	7.02943	6.45039	6.49877	6.32724	6.42339	7.86312	6.65993	7.50772	9.27411	7.15206	6.73803	9.0945	down
215726_s_at	-1.23707	5.12285	-3.31358	0.00601158	144.245	-2.11167	1528	CYB5A	3.89698	3.93159	4.30466	5.44721	4.4257	5.51921	5.33329	5.75528	5.26618	4.81736	5.60494	7.1718	down
38671_at	-1.44312	7.62156	-2.64001	0.0212305	519.245	-3.24595	23129	PLXND1	6.23581	6.15507	6.74449	8.27231	6.49101	10.0199	8.84227	7.18309	8.13867	6.99442	7.36586	9.0158	down
209723_at	-1.56991	6.11758	-3.49962	0.00424674	641.245	-1.79751	5272	SERPINB9	4.65145	5.13425	5.99337	5.19691	5.03301	6.13653	7.60898	5.66693	5.74302	6.58653	8.30919	7.35078	down
218055_s_at	-1.7081	6.54397	-3.57318	0.0037034	790.245	-1.67375	55255	WDR41	5.40908	5.39428	4.57722	6.71641	5.64089	8.19067	6.58494	7.23006	6.21798	6.1858	7.74076	8.63954	down
213737_x_at	-1.91563	9.63159	-2.70237	0.0189007	243.245	-3.14226	643699	GOLGA8N	8.48014	7.02385	8.10047	10.9177	8.04858	11.9998	11.7933	10.3183	9.18221	8.56734	10.7646	10.3828	down
202443_x_at	-2.02208	7.23859	-5.08685	0.000249448	466.245	0.73944	4853	NOTCH2	5.39364	6.41681	5.57378	6.50221	6.40877	9.11884	6.47187	8.28451	8.83982	7.73189	8.04055	8.08041	down

## Sheet: Table S2
type	WGCNA modules	counts	genes
remission	red	95	CTBP2	TRIO	MAPKAPK2	MYBL1	ARHGAP25	MSANTD2	LMO4	KCTD3	SAV1	ITSN1	SPINK2	MX2	MFHAS1	PLXND1	NOTCH2NL	ASPH	CECR5	ITPR2	PURA	HHEX	POU4F1	ACTN1	SCML2	TLE4	MNS1	TUBB2A	GIMAP4	ROCK2	COL5A1	RIN3	SKAP1	TLX3	RDX	LGALS9	GSTA4	SYNGR1	KAZN	CD1C	HEBP2	XPNPEP1	IRS1	LRP10	TIMP1	ATP6V0E2	TNFRSF10B	CLEC2B	DUSP6
remission	greenyellow	62	TRAC	NR4A3	PPP1R16B	YME1L1	MYCN	CD200	RAB15	YBX3	CRIM1	P2RY1	HACD1	ZFPM2	SIX6	ATP6V0A4	FKBP1B	PRKAB1	HPGD	CLCA1	BST2	CLIC4	GPX7	RNF130	CXADR	TRIM24	COL9A3	MYC	NKX3-1	TYMS	KRT1	DCHS1	KRT2	KHDRBS3	FGF9	SLC7A11	AIM1	PLIN2	PTRF	WSB2	RAB33A	DLG5	CD84	RALGPS1	HPGDS	NTAN1	IGFBP5	E2F8	MYB
remission	royalblue	31	STK17A	PPP3CA	CPOX	PHACTR2	AURKA	PTPRF	ABLIM1	LCT	KIAA0368	ITGAV	NPTX2	SMURF2	NDN	NCKAP1	PRNP	PLAGL1	CEP76	EFNB2	NKX2-1	DDAH1	IGF2BP3	USP46	MARCKS	FADS3	OSBPL1A	ZNF423	PSAT1	PLEKHA1	GCHFR	NINL	NUP62CL
remission	tan	61	JUP	CD1E	CD1B	LAPTM4B	PTPN13	STS	CD8B	SH3TC1	SMAD6	NOTCH3	MCPH1	PRKCA	PDE9A	DYNLT3	CR2	LY75	DOCK9	EFEMP1	RPP30	PIM1	FSTL1	NLGN4X	PTCRA	CD2	KIF3A	TBCD	ISYNA1	FAM171A1	GGH	COL5A2	NXF3	CHRNA3	LGALS3BP	POLQ	CD244	FYB	ADGRA3	HERC5	CKAP4	MPST	RCBTB2	RGS1	IL4	FAM173A	TASP1	TFDP1	CSGALNACT1
remission	pink	67	VAMP5	RREB1	JAKMIP2	PTGDR2	WDR37	FLT3LG	IDS	CLDN5	PNMAL1	KLRF1	ST8SIA4	AGA	TIAM1	OGG1	SYT11	NEBL	MYO6	HBB	IL1R2	GUCY1B3	DDHD2	QKI	HIPK3	MAGI2	SCG2	MEF2C	BACH2	COL4A3	SMAD1	LDOC1	FAM63B	GDF10	ZNF135	CX3CR1	EPHA3	CCR8	KIAA1462	TCF7L2	NAP1L3	ARMCX2	IKZF1	MPPED2	PRSS3	MAP9	ANXA4	DMD	SYNE1
remission	lightyellow	42	LRP12	GPR17	EGR1	PTP4A3	IER3	STK17B	RARRES3	BAG3	DUSP2	CD93	PGGHG	CHI3L2	FA2H	SERPINE1	GALNT1	WNK1	CASP8	ITGAL	XYLT1	PLXDC1	CLIP3	PTCH1	LTB	AJAP1	NINJ2	RIPK4	BCL6	TOB1	KLF2	AMIGO2	ICOS	EPHX2	S1PR1	JAM3	TPST2	MGAT4A	BIRC3	SPRED2	ROBO1	CCDC69	PTPN20	HES1
relapse	salmon	59	CCNJ	TAF1D	PHYH	SSX2IP	FOXL2	ZCCHC2	TSC22D2	PTPRG	MFAP4	NR5A2	NCAM1	DPYSL2	SMARCA2	GLRB	ECHDC1	PCNX1	ANPEP	FAM30A	ENPP2	CDKN2C	PDGFC	SYNJ2	POU2AF1	CPA3	AK1	FLT3	BLK	SAP30	SLC24A3	ERBB4	CAPN3	MEIS1	RHOBTB3	TRH	MS4A3	IDH3A	ADCYAP1	NPR3	NCOA2	SLC19A2	COL5A2	PTPN6	UBE2E3	ERAP1	PRKD3	KCNK1	PTPN22
relapse	darkgrey	20	TFPI	CD24	GALNT10	XCL1	SUN1	KLRB1	S100P	ZNF385D	PTGER3	PDE8B	CPQ	FLI1	RNASE3	CD9	PSMC3IP	ANKRD6	VIPR2	CDH11	FOCAD	AGAP1
relapse	brown	298	FBXO11	DFFB	MED17	ABHD17B	SMC3	SOX4	CHPT1	ZNF468	TOX	ITM2A	MEX3C	SUB1	MCTP1	ABI1	IGFBP2	FEM1B	GCA	TBC1D9	NET1	MAPKAPK5-AS1	CBFA2T3	KAT2B	SLC35D1	KDM5B	FECH	RNASE6	RAB11FIP2	CCNB1IP1	FRY	ZMYM5	AMMECR1	SNCA	DBN1	HBS1L	TTC28	CTSB	MINPP1	VCL	PAIP1	MAP4K3	ISG20L2	IRAK3	GMDS	ZNF395	UBE2D1	APOBEC3B	SOCS5
relapse	lightcyan	35	TCF4	PAM	CTNNAL1	ARPP21	ATP10D	SKAP2	PRSS2	SENP6	NRIP1	MEF2C	DST	LAT2	HOXA10	HTR1F	SCARB2	FAM30A	IGF2BP2	AHI1	ABCG2	HOXA5	C2CD2	GALC	HOXA7	VPREB1	RIMS2	PYGL	BIN1	IRX5	CD34	GFRA1	MPPED2	FZD6	HDGFRP3	BAALC	RHOBTB1
relapse	midnightblue	55	HECA	RAI14	TRIB2	L3MBTL1	LBH	CASP4	HMGA2	MYO1B	GCH1	PFN2	ALDH7A1	GOLIM4	CALD1	SDC2	CCDC88C	L1TD1	PPP3CC	SOX11	CDKL1	CD58	TENM3	PIR	SERHL2	LAMC1	TRIM22	IL17RB	MECOM	CNN3	BMX	RNASET2	ISG15	LDLR	EPHB2	MICAL1	ASAP2	GRB10	EMP3	IFI44	ISG20	TBXAS1	FAM149A	PECAM1	TIE1	SH3BP5	GBP1	HERC2	TPBG
relapse	orange	24	ZFP36L1	MAFF	OPA1	PTPRM	ATF3	TRPC1	TIPARP	DNAAF2	ETV5	JUN	STXBP1	H1F0	SGCB	SLIT1	ITGA6	RCN1	KLF6	PLXNA1	LY6H	CLEC11A	PTPRK	CHST12	FRMD4A	SCN3A
none	turquoise	282	MINA	YTHDC1	PLCB4	ANKRD27	CSE1L	TRMT1L	TNS3	MYLIP	CCDC47	SUCLA2	NEK4	CYLD	GPHN	PTGER4	PEX3	TSEN2	NHLRC2	SMCO4	NECTIN3	WDR41	KNOP1	RAD51C	IFITM1	ACSL3	PTER	BRCC3	ATF1	BET1	GZMM	CYB5A	TRIM27	PGRMC2	CBR4	CRIP1	SMAD7	FEM1B	GART	FAM3C	ATP2B1	SHQ1	NID2	RORA	MAP2K4	MAT2A	HBP1	SPAG16	SLC30A5
none	magenta	82	PSEN1	DNAJC24	MPHOSPH8	BNIP3	CRNKL1	C12orf29	SEC23IP	TRAPPC10	SENP6	MID1	N4BP2L1	BBS10	FAM208A	IRF2	DDX17	KRCC1	DPY19L4	SLC26A2	MRPS14	INSIG2	KMT5B	TRPC1	PREPL	CARF	ZC3H13	SLF2	SETX	PCMT1	TCAF1	PCNX4	OPN3	ADAM22	NF1	RNF13	TMX4	NLK	SACM1L	MCM3AP-AS1	PALLD	SCN9A	USP3	OSTM1	PRKAR1A	DMXL1	PAPOLG	PRUNE2	BAG4
none	lightgreen	100	REL	ZC3HAV1	JMJD1C	TNFRSF21	PLSCR1	KLHL24	MED13L	ARHGAP32	COPE	ELOVL5	ARMC8	NOTCH2	RBM3	PCIF1	ATP2C1	PPM1A	JMJD6	CLK1	STAM	SMURF1	MALT1	BTG3	TDRD7	RNMT	CDC42	CDK17	EZR	CREBL2	PRKAA1	NUP58	S100A11	COPB2	TRAF4	KRT10	HIVEP1	ST3GAL6	DDAH2	MED6	CD1D	RB1CC1	LRP12	REPS1	TGIF1	DLG1	TWF1	WASL	OSBPL3
none	darkred	32	DDX3Y	ASCC3	SERPINB9	UST	SAR1B	KCNK12	TMEM38B	SMPD3	RPS4Y1	FAM129A	TTTY15	KDM5D	XIST	SLC4A4	TXLNGY	EIF1AY	USP9Y	GALNT12	LUNAR1	MOCS2	ERAP1	OSR2	2017-09-08	SNX2	HHLA3	CR1	SRR	MEST	HIKESHI	GSTM3	RRAGD	UBE2J1
none	grey60	36	PLCB4	MAT2A	DUSP5	SRPK2	S100PBP	PFKFB3	MAFB	IGF2R	PTPRD	SAT1	NSG1	GNPTAB	ATP2B1	EDRF1	NREP	YME1L1	NAB1	TRIB1	REV3L	NLRP3	OGT	KIAA0907	PLAUR	REV1	SLC5A3	GZMA	PNN	NAMPT	SH3YL1	UPP1	FGFR1	DDX17	IPO7	SMA4	SLC25A32	VPS13A
none	darkquoise	29	PTP4A1	CXCL2	CD4	OGN	IL6R	GADD45B	ZNF302	CFTR	SETBP1	PKM	ITPR3	DYNLT1	ATP1B1	TM7SF3	PTGDR	HBEGF	IL6ST	CPB2	PRAME	STYK1	BEX3	TNFAIP3	VLDLR	USP32P2	CSNK1G3	HBS1L	PCSK5	TCEAL4	PTK2
none	yellow	160	PKP4	SPDL1	RAG2	DEPDC1	CCNB1	RAG1	BCAT1	BUB1	SLC29A1	EPAS1	RNFT2	DUSP10	GTSE1	PSRC1	RGCC	RFC3	TOP2A	MKI67	DPY19L2P2	HMMR	DLGAP5	NEMP1	GINS1	IDS	UBE2W	ST3GAL6	ZNF232	GLIPR1	CISD1	TTF2	CENPF	RFWD3	SLC16A1	ASPM	PYCARD	CDKN3	ACOT7	CDC20	AKAP12	KIF20A	CEP55	SLC2A3	CDC7	PDLIM1	ELF4	NUFIP1	BRCA1
none	black	79	PRDM2	APPBP2	FGFR1	KIAA0754	TNFSF10	DFNA5	GNAS	PRR5L	BCL2	PLCL2	SPATS2L	TNFRSF4	NAP1L2	RFTN1	RBFOX2	PON1	DPP4	STAT4	MLLT3	SPARC	SPG20	ANK2	ASNS	SCN2A	MUC4	KIAA0368	CDC42BPA	PLXNC1	SNX7	P2RY10	FERMT2	RSAD2	RRAS2	GNAL	SMARCA1	EPS8	PHLDA1	PDZRN3	FSCN1	OBSL1	PON2	TBL1X	MXRA7	DACH1	SPON1	CYP2E1	LPGAT1
none	darkgreen	37	METTL7A	SMARCA2	APP	TFEC	CAV2	NEK3	TSHR	NFIL3	ZBTB16	AHNAK	GBP2	LAMP3	FXYD2	KCNA3	PKIA	LINC01260	NKG7	TENM1	ATP11B	PLXNC1	LGALS1	MDK	RAB11FIP1	ARHGAP22	PLXNB2	MAN1A1	CNIH4	MBP	ATP2A3	DDX11	IGFBP7	AHR	RUNX3	MLC1	CSF3R	GATA3	REEP5
none	blue	259	ZNF217	PKD2	ORAI2	CTNNA1	CASP8AP2	CYBRD1	CLGN	SPRY1	PEX11B	RAP2C	HEBP1	PCDH9	TESC	DUSP1	TBK1	SPAST	CHD7	ZBED4	RBM38	SNCA	PTGER2	APLP2	SELENOW	RBM47	ZMYND11	ZEB2	ADAM9	GTF2E1	PRKCD	PELO	SMAD4	PLCH1	AVL9	MXI1	LCK	LTBP3	EXTL2	ARHGAP29	NMT2	PHF20	HMG20A	CNOT3	CD3G	TFPI	FMR1	BCOR	TPM4
[truncated: 206 more columns]

## Sheet: Table S3
Table S3 The primer sequences of notch2_siRNA
Product Number	Product Name	Target Sequence
stB0007281A	genOFFTM st-h-NOTCH2_001	GAACGATGGTCGCTGCATT
stB0007281B	genOFFTM st-h-NOTCH2_002	GATGCTACCTGTCTGGATA
stB0007281C	genOFFTM st-h-NOTCH2_003	GTGAGTGTCTGAAGGGTTA

## Sheet: Table S4
Table S4 The primer sequences used for RT-PCR
primer		sequences	length（bp）
H-GAPDH	Forward	5`-CATCATCCCTGCCTCTACTGG-3`	259
	reverse	5`-GTGGGTGTCGCTGTTGAAGTC-3`
H-NOTCH2	Forward	5`-TGTGAGAATGCTGCTGTTTGC-3`	121
	reverse	5`-AGGGCTTGGAGATACACTCGTC-3`
